# Supplementary material for: LILRB1 and LILRB2 genomics and transcriptomics in macaque and baboon species: polymorphism, diversification, and extensive alternative splicing
Source: Front Immunol. 2026 Jan 9;16:1706720. doi: 10.3389/fimmu.2025.1706720 (PMC12827074; doi:10.3389/fimmu.2025.1706720)
Supplement: Supplementary Table 1 — LILRB1 and LILRB2 allelic variation characterized in the rhesus macaque, long-tailed macaque and Hamadryas baboon animals. The data are presented by family (see also Supplementary Figure 1) and include allele characterization at both the cDNA and gDNA levels. Unrelated individuals are also included in the analyses for all species. If an allele could not be identified, it is denoted as “not determined” (N.D.). The underlined rhesus and long-tailed macaque IDs indicate the individuals for whom LILRB1 characterization at the gDNA level was performed using Nanopore sequencing. An “L” is included in the allele name when only Nanopore sequencing was conducted for the corresponding animal, as it was unable to discriminate allelic variation. #Occasions in which the segregation of a LILRB1 allele could not be confirmed (see also Supplementary Figure 1), with the alleles involved underlined. In two Chinese rhesus families, alleles are printed in red to indicate that an intron mutation occurred when inherited from parent to child. As a result, these alleles received a different designation. Where known, males are depicted with a light-blue background, and females with a pink background. Animal IDs highlighted in red identify the animals whose LILRB1 amplicons are depicted in Supplementary Figure 2. [file Table1.xlsx]

## Sheet: Suppl Table 1
		Rhesus macaque			cDNA		gDNA		cDNA		gDNA				Long-tailed macaque			cDNA		gDNA		cDNA		gDNA				Hamadryas baboon			cDNA		gDNA		cDNA		gDNA
		Animal ID	Father	Mother	Mamu-LILRB1*		Mamu-LILRB1*		Mamu-LILRB2*		Mamu-LILRB2*				Animal ID	Father	Mother	Mafa-LILRB1*		Mafa-LILRB1*		Mafa-LILRB2*		Mafa-LILRB2*				Animal ID	Father	Mother	Paha-LILRB1*		Paha-LILRB1*		Paha-LILRB2*		Paha-LILRB2*
		Family EAW													Family JiR05													Family CEO3
Indian origin	1	EAW	-	-	001:05:01	N.D.	001:05:01:01	009:01:01:01	N.D.	N.D.	011:04:01:01	007:02:01:01		1	JiR05	-	-	N.D.	N.D.	004:02:01:01	008:04:01:01	N.D.	N.D.	N.D.	N.D.		1	CEO3	-	-	010:01Sp	010:02Sp	N.D.	N.D.	013:03	-	N.D.	N.D.
	2	94071	-	-	001:04	N.D.	001:04:01:01	009:01:01:01	011:06	006:02	011:06:01:01	006:02:01:01		2	JiR11	-	-	003:04	009:02	003:04:01:01 L	N.D.	001:01	008:03Sp	001:01:01:01	N.D.		2	8298	CEO3	4CD7	010:01Sp	010:04Sp	N.D.	N.D.	013:03	-	N.D.	N.D.
	3	R08002	EAW	94071	N.D.	001:04	009:01:01:01	001:04:01:01	N.D.	N.D.	011:04:01:01	006:02:01:01		3	Ji09012	JiR05	JiR11	004:02	N.D.	004:02:01:01	009:02:01:01	001:01	008:03Sp	001:01:01:01	N.D		3	7049	-	-	010:03Sp	-	N.D.	N.D.	013:03	015:01	N.D.	N.D.
	4	R02082	EAW	94071	001:05:01	N.D.	001:05:01:01	009:01:01:01	007:02	011:06	N.D.	011:06:01:01		4	Ji12001	-	-	N.D.	N.D.	001:02:01:01	004:03:01:01	N.D.	N.D.	003:08:01:01	N.D.		4	2126	7049	8298	010:03Sp	010:01Sp	N.D.	N.D.	015:01	013:03	015:01:01:01	013:03:01:01
	5	R01085	-	-	001:04	N.D.	001:04:01:01	009:01:01:02	011:04	-	011:04:01:01	-		5	J13017	Ji12001	JiR11#	N.D.	N.D.	001:02:01:01	002:01:01:01	N.D.	N.D.	003:08:01:01	N.D.		5	7D71	-	-	010:01Sp	010:03Sp	N.D.	N.D.	013:03	015:01	N.D.	N.D.
	6	R11044	R02082	R01085	001:05:01	N.D.	001:05:01:01	009:01:01:02	007:02	011:04	007:02:01:01	011:04:01:01		6	Ji165	-	-	N.D.	N.D.	003:02:01:01	009:02:01:01	N.D.	N.D.	001:01:01:01	007:02:01:01		6	3525	CEO3	7D71	010:01Sp	010:03Sp	N.D.	N.D.	013:03	-	N.D.	N.D.
	7	R10025	R02082	R01085	001:05:01	N.D.	001:05:01:01	009:01:01:02	007:02	011:04	N.D.	N.D.		7	J10016	Ji165	JiR11	009:02	N.D.	N.D.	N.D.	001:01	-	001:01:01:01	-		7	7290	7049	3525	010:03Sp	010:01Sp	N.D.	N.D.	013:03	-	013:03:01:01	-
	8	94077	-	-	009:01	-	009:01:01:01	-	N.D.	N.D.	011:06:01:02	011:05:01:01		8	J11010	Ji165	JiR11	003:02	N.D.	003:02:01:01	009:02:01:01	N.D.	N.D.	007:02:01:01	001:01:01:01		8	2305	-	-	010:01Sp	-	N.D.	N.D.	013:01Sp	013:03	N.D.	N.D.
	9	R03015	EAW	94077	001:05:01	N.D.	001:05:01:01	009:01:01:01	007:02	011:05	N.D.	011:05:01:01		9	JiR10	-	-	002:01	002:03	N.D.	N.D.	007:03	009:01	N.D.	N.D.		9	8043	2305	3525	010:01Sp	-	010:01:01:01	-	013:01Sp	013:03	N.D.	N.D.
	10	R01053	-	-	009:01	009:01	009:01:01:02	009:01:01:04	011:04	008:01	011:04:01:01	N.D.		10	J13012	Ji12001	JiR10	001:02Sp	002:03	001:02:01:01	002:03:01:01	003:08	007:03	003:08:01:01	007:03:01:01		10	8669	2305	3525	010:01Sp	010:03Sp	010:01:01:01	010:03:01:01	013:01Sp	013:03	N.D.	N.D.
	11	R14001	R01053	R03015	009:01	-	N.D.	N.D.	N.D.	N.D.	N.D.	N.D.
	12	R11015	R01053	R03015	009:01	-	N.D.	N.D.	011:04	011:05	N.D.	N.D.			Family Ji0501127													Family CFC0
	13	R07055	R02008	R03078	009:01	-	009:01: L	-	011:06	011:04	N.D.	N.D.		11	Ji0501127	-	-	007:01Sp	N.D.	007:01:01:03	005:06:01:01	003:01	-	003:01:01:04	-		11	CFC0	-	-	010:02Sp	010:03Sp	010:02:01:01	010:03:01:01	013:03	015:01	N.D.	N.D.
	14	R03078	-	-	001:05:01	N.D.	001: L	009:01: L	011:04	006:02	N.D.	N.D.		12	Ji714	-	-	005:02	N.D.	N.D.	N.D.	001:01	001:04	N.D.	N.D.		12	7151	-	-	010:03Sp	010:03Sp	010:03:01:02	010:03:01:03	015:01	014:03	N.D.	N.D.
	15	R11003	R01053	R03078	N.D.	001:05:01	009:01: L	001: L	011:04	006:02	N.D.	N.D.		13	J16024	Ji0501127	Ji714	007:01Sp	005:02	007:01:01:03	005:02:01:01	-	001:04	-	001:04:01:01		13	1233	CFC0	7151	010:02Sp	010:03Sp	010:02:01:01	010:03:01:02	015:01	014:03	N.D.	N.D.
	16	R11023	R01053	R07055	009:01	-	N.D.	N.D.	011:04	-	N.D.	N.D.		14	J10006	-	-	007:04Sp	005:02	007:04:01:01	005:02:01:01	N.D.	N.D.	001:04:01:01	003:05:01:01		14	1423	CFC0	7151	010:03Sp	010:03Sp	010:03:01:01	010:03:01:03	013:03	015:01	N.D.	N.D.
	17	R02008	EAW	94077	009:01	-	009:01:01:01	-	011:04	011:06	N.D.	N.D.		15	J15003	Ji0501127	J10006	N.D.	005:02	005:06:01:01	005:02:01:01	N.D.	N.D.	003:01:01:04	001:04:01:01
	18	R03066	-	-	002:04	N.D.	002: L	009:01: L	011:04	011:06	N.D.	N.D.																Family 63D1
	19	R11104	R02008	R03066	009:01	-	009:01: L	-	011:06	-	N.D.	N.D.			Family Ji8211												15	63D1	-	-	010:02Sp	010:03Sp	N.D.	N.D.	013:03	015:01	013:03:01:01	015:01:01:01
	20	R12107	R02008	R03066	N.D.	002:04	009:01: L	002: L	011:04	011:06	N.D.	N.D.		16	Ji8211	-	-	007:01Sp	-	007:01:01:01	-	005:01	008:04Sp	N.D	N.D.		16	EC6B	-	-	010:03Sp	-	N.D.	N.D.	013:03	015:01	N.D.	N.D.
	21	R11020	R01053	R08002	009:01	-	N.D.	N.D.	011:04	-	N.D.	N.D.		17	Ji06001	-	-	002:01	-	002:01:01:01	-	N.D.	N.D.	009:01:01:01	N.D.		17	0306	63D1	EC6B	010:03Sp	-	N.D.	N.D.	013:03	-	N.D.	N.D.
	22	R12130	R01053	R08002	N.D.	001:04	009:01:01:02	001:04:01:01	011:04	006:02	011:04:01:01	N.D.		18	J16012	Ji8211	Ji06001	-	002:01	-	002:01:01:01	008:04Sp	009:01	008:04:01:01	009:01:01:01		18	1625	63D1	EC6B	010:03Sp	-	010:03:01:01	-	013:03	-	013:03:01:01	-
														19	Ji123	-	-	002:01	N.D.	002:01:01:01	009:02:01:01	001:01	009:01	001:01:01:01	N.D.
		Family 98018												20	J14005	Ji8211	Ji123	007:01Sp	009:02	007:01:01:01	N.D.	005:01	001:01	N.D.	N.D.			Family 4069
	23	98018	-	-	N.D.	N.D.	001:10:01:01	009:01:01:02	011:04	011:06	N.D.	N.D.															19	4069	-	-	010:01Sp	010:03Sp	N.D.	N.D.	013:03	-	N.D.	N.D.
	24	R05025	-	-	002:04	001:01	002:04:01:01	001:01:01:01	008:01	007:02	008:01:01:01	N.D.			Family Ji0511047/Ji0406797												20	D747	-	-	010:03Sp	-	N.D.	N.D.	015:01	-	015:01:01:01	-
	25	R11004	98018	R05025	N.D.	002:04	001:10:01:01	002:04:01:01	011:06	007:02	N.D.	N.D.		21	Ji0511047	-	-	001:01Sp	006:01	001:01:01:01	006:01:01:01	003:01	002:01	003:01:01:07	N.D.		21	715	4069	D747	010:03Sp	-	N.D.	N.D.	013:03	015:01	N.D.	N.D.
	26	99020	-	-	N.D.	N.D.	001:01:01:01	002:03:01:01	011:05	008:01	011:05:01:01	008:01:01:01		22	Ji0803004	-	-	001:02Sp	N.D.	001:02:01:01	006:01:01:01	008:04Sp	002:04	008:04:01:01	002:04:01:01
	27	R10065	98018	99020	N.D.	002:03Sp	009:01:01:02	002:03:01:01	N.D.	N.D.	011:04:01:01	011:05:01:01		23	J15036	Ji0511047	Ji0803004	N.D.	006:01	001:01:01:01	006:01:01:01	002:01	002:04	002:01:01:01	002:04:01:01			Family 4F27
														24	Ji0801018	-	-	008:01Sp	004:01	008:01:01:01	004:01:01:01	N.D.	N.D.	003:01:01:01	003:01:01:02		22	4F27	-	-	010:01Sp	010:03Sp	N.D.	N.D.	013:03	014:02	013:03:01:01	N.D.
		Family R02006												25	J16011	Ji0511047	JI0801018	001:01Sp	008:01Sp	001:01:01:01	008:01:01:01	N.D.	N.D.	003:01:01:07	003:01:01:01		23	8201	-	-	010:03Sp	-	N.D.	N.D.	015:01	014:01	N.D.	N.D.
	28	R02006	-	-	004:01	009:01	004:01:01:01	009:01:01:02	011:04	007:02	011:04:01:01	N.D.		26	Ji0406797	-	-	005:03Sp	009:01Sp	005:03:01:01	009:01:01:01	003:01	002:02Sp	003:01:01:02	002:02:01:01		-	1357	8201	4F27	N.D.	N.D.	N.D.	N.D.	N.D.	N.D.	N.D.	N.D.
	29	97062	-	-	N.D.	N.D.	N.D.	N.D.	007:01	011:05	N.D.	N.D.		27	J17034	Ji0406797	JI0801018	009:01Sp	004:01	009:01:01:01	004:01:01:01	003:01	-	003:01:01:02	-		24	302	6432	1357	010:03Sp	-	N.D.	N.D.	015:01	014:01	015:01:01:01	014:01:01:01
	30	R09155	R02006	97062	004:01	N.D.	N.D.	N.D.	007:02	007:01	N.D.	N.D.		28	Ji0708022	-	-	006:01	007:01Sp	006:01:01:01	N.D.	002:01	004:02	002:01:01:03	004:02:01:01
	31	R04104	-	-	002:04	N.D.	N.D.	N.D.	008:01	-	N.D.	N.D.		29	J17040	Ji0406797	Ji0708022	005:03Sp	007:01Sp	N.D.	N.D.	002:02Sp	002:01	N.D.	N.D.			Unrelated individuals
	32	R08025	R02006	R04104	004:01	002:04	004:01:L	002:L	007:02	008:01	N.D.	N.D.															25	1422	-	-	010:01Sp	010:04Sp	N.D.	N.D.	013:03	-	N.D.	N.D.
	33	R11009	R02006	R04104	004:01	002:04	004:01:L	002:L	007:02	008:01	N.D.	N.D.			Family Ji342/Ji0603077												26	3940	-	-	010:02Sp	010:03Sp	N.D.	N.D.	013:03	014:01	N.D.	N.D.
														30	Ji342	-	-	002:03	006:02	N.D.	N.D.	N.D.	N.D.	N.D.	N.D.		27	0307	-	-	010:01Sp	-	N.D.	N.D.	013:03	014:03	N.D.	N.D.
		Family R05078												31	Ji514	-	-	006:02	N.D.	N.D.	N.D.	N.D.	N.D.	N.D.	N.D.		28	0994	-	-	010:01Sp	010:03Sp	N.D.	N.D.	013:02Sp	014:03	N.D.	014:03:01:01
	34	R05078	-	-	009:01	008:05Sp	009:01:01:01	008:05:01:01	011:05	008:01	011:05:01:02	008:01:01:01		32	JiT01	Ji342	Ji514	002:03	006:02	002:03:01:01	006:02:01:01	007:03	008:02Sp	N.D.	N.D.		29	C16B	-	-	010:02Sp	010:03Sp	N.D.	N.D.	013:03	015:01	N.D.	N.D.
	35	R03047	-	-	001:01	-	001:01:01:01	-	011:05	008:01	011:05:01:01	008:01:01:01		33	Ji437D	-	-	N.D.	N.D.	003:04:01:01	006:02:01:01	N.D.	N.D.	007:03:01:01	N.D.
	36	R13077	R05078	R03047	N.D.	001:01	N.D.	N.D.	011:05	008:01	N.D.	N.D.		34	J11011	Ji437D	JiT01	006:02	-	006:02:01:01	-	N.D.	N.D.	007:03:01:01	-
	37	R12080	R05078	R03047	N.D.	001:01	009:01:01:01	001:01:01:01	008:01	-	N.D.	N.D.		35	Ji9433	-	-	005:04Sp	007:03Sp	005:04:01:01	007:03:01:01	N.D.	N.D.	008:05:01:01	002:04:01:01
														36	J16022	Ji9433	JiT01	N.D.	002:03	007:03:01:01	002:03:01:01	N.D.	N.D.	008:05:01:01	007:03:01:01
		Unrelated individuals												37	JiT08	-	-	002:01	N.D.	N.D.	N.D.	009:01	N.D.	N.D.	N.D.
	38	R03029	-	-	001:01	-	N.D.	N.D.	011:06	007:01	N.D.	N.D.		38	Ji09002	JiT08	JiT01	N.D.	006:02	004:05:01:01	006:02:01:01	N.D.	008:02Sp	N.D.	N.D.
	39	R05041	-	-	002:04	-	N.D.	N.D.	N.D.	N.D.	N.D.	N.D.		39	Ji0603077	-	-	N.D.	N.D.	007:02:01:01	001:03:01:01	N.D.	N.D.	004:01:01:01	N.D.
	40	R08003	-	-	002:04	-	N.D.	N.D.	N.D.	N.D.	N.D.	N.D.		40	J15021	Ji0603077	Ji514	007:02Sp	N.D.	007:02:01:01	004:04:01:01	N.D.	N.D.	N.D.	N.D.
	41	R12060	-	-	002:04	-	N.D.	N.D.	N.D.	N.D.	N.D.	N.D.		41	Ji551	-	-	006:03Sp	006:02	N.D.	N.D.	001:03	N.D.	N.D.	N.D.
	42	R12152	-	-	002:04	-	N.D.	N.D.	011:05	006:02	N.D.	N.D.		42	J16019	Ji0603077	Ji551	007:02Sp	006:03Sp	N.D.	006:03:01:01	004:01	001:03	004:01:01:01	001:03:01:01
	43	R14122	-	-	001:04	-	N.D.	N.D.	N.D.	N.D.	N.D.	N.D.
	44	R14075	-	-	001:05:01	008:05Sp	001:05:01:02	008:05:01:01	011:05	007:02	N.D.	N.D.			Family Ji1549
														43	Ji1549	-	-	004:01	-	004:01:01:01	-	003:01	-	003:01:01:03	-
Burmese origin		Family 95007												44	Ji1A06	-	-	002:02	N.D.	002:02:01:01	009:02:01:01	001:01	010:01	001:01:01:01	010:01:01:01
	1	95007	-	-	001:04	N.D.	001:04:01:01	009:02:01:01	012:01	-	012:01:01:01	-		45	J12010	Ji1549	Ji1A06	004:01	009:02	004:01:01:01	009:02:01:01	N.D.	N.D.	003:01:01:03	001:01:01:01
	2	4077	-	-	002:01Sp	N.D.	002:01:01:01	009:01:01:03	006:01	-	006:01:01:03	-		46	Ji146D	-	-	003:07	N.D.	003:07:01:01	005:05:01:01	007:05	N.D.	007:05:01:01	007:01:01:01
	3	R04090	95007#	4077	N.D.	002:01Sp	001:05:01:01	002:01:01:01	N.D.	N.D.	012:01:01:01	-		47	J15016	Ji1549	Ji146D	004:01	003:07	004:01:01:01	003:07:01:01	003:01	N.D.	N.D.	N.D.
	4	R04091	-	-	N.D.	N.D.	001:04:01:01	002:04:01:01	N.D.	N.D.	001:01:01:01	-
	5	R09016	R04090	R04091	N.D.	001:04	N.D.	001:04:01:01	N.D.	N.D.	012:01:01:01	-			Family Ji0508039
														48	Ji0508039	-	-	007:01Sp	N.D.	007:01:01:02	005:01:01:01	N.D.	N.D.	002:01:01:01	003:06:01:01
		Family 4049												49	Ji701	-	-	004:02	-	N.D.	N.D.	007:03	008:03Sp	N.D.	N.D.
	6	4049	-	-	001:01	001:04	N.D.	N.D.	011:04	011:02	011:04:01:01	011:02:01:02		50	J18005	Ji0508039	Ji701	005:01	-	005:01:01:01	-	N.D.	N.D.	002:01:01:01	007:03:01:01
	7	R03042	-	-	N.D.	N.D.	001:01:01:02	009:02:01:01	N.D.	N.D.	012:01:01:01	005:05:01:01		51	JiS01	-	-	004:02	N.D.	004:02:01:01	009:02:01:01	001:01	-	001:01:01:01	-
	8	R07037	4049	R03042	001:04	001:01	N.D.	N.D.	011:04	012:01	N.D.	N.D.		52	J18001	Ji0508039	JiS01	007:01Sp	004:02	N.D.	004:02:01:01	001:01	N.D.	N.D.	003:06:01:01
	9	4064	-	-	001:04	N.D.	001:04:01:01	009:02:01:01	012:01	-	012:01:01:01	-
	10	94013	4049	4064	001:01	001:04	N.D.	N.D.	N.D.	N.D.	011:02:01:02	-			Family JiH02
	11	97050	4049	4064	001:01	001:04	001:01:01:01	001:04:01:01	N.D.	N.D.	011:02:01:02	012:01:01:01		53	JiH02	-	-	003:01	N.D.	003:01:01:01	009:02:01:01	N.D.	N.D.	001:01:01:01	001:02:01:01
														54	Ji9573	-	-	007:01Sp	008:02	007:01:01:02	008:02:01:01	004:04	N.D.	004:04:01:01	003:05:01:01
		Family R00063												55	J14009	Ji9573	JiH02	008:02	N.D.	008:02:01:01	009:02:01:01	N.D.	001:01	003:05:01:01	001:01:01:01
	12	R00063	-	-	001:01	-	N.D.	N.D.	011:02	-	N.D.	N.D.		56	J15005	Ji9573	JiH02	008:02	003:01	008:02:01:01 L	003:01:01:01	N.D.	N.D.	003:05:01:01	001:02:01:01
	13	4078	-	-	N.D.	N.D.	002:02:01:01	-	008:03	-	N.D.	N.D.		57	Ji452D	-	-	002:01	003:05	002:01:01:01	003:05:01:01	009:01	N.D.	N.D.	N.D.
	14	R08132	R00063	4078	001:01	002:02Sp	N.D.	002:02:01:01	N.D.	N.D.	011:02:01:02	-		58	J12015	Ji452D	JiH02	002:01	N.D.	002:01:01:01	009:02:01:01	009:01	001:01	N.D.	001:01:01:01
														59	J11004	Ji452D	JiH02	003:05	N.D.	003:05:01:01	009:02:01:01	N.D.	001:01	N.D.	001:01:01:01
		Unrelated individuals												60	JiH05	-	-	N.D.	N.D.	002:04:01:01	N.D.	N.D.	N.D.	007:01:01:01	-
	15	R08051	-	-	002:04	-	N.D.	N.D.	011:02	001:01	011:02:01:02	001:01:01:01		61	J11018	Ji452D	JiH05	N.D.	N.D.	N.D.	N.D.	N.D.	N.D.	009:01:01:01	007:01:01:01
	16	R09053	-	-	001:01	001:04	N.D.	N.D.	011:04	011:02	N.D.	N.D.
	17	R08077	-	-	002:04	-	N.D.	N.D.	011:06	008:03	N.D.	N.D.			Unrelated individuals
														62	Ji0401953	-	-	007:01Sp	N.D.	007:01:01:02	008:03:01:01	005:01	008:01	005:01:01:01	008:01:01:01
Chinese origin		Family 98661												63	Ji544	-	-	006:03Sp	N.D.	N.D.	N.D.	001:01	001:03	N.D.	N.D.
	1	98661	-	-	001:04	008:01Sp	N.D.	N.D.	N.D.	N.D.	011:07:01:01	011:08:01:01		64	Ji107	-	-	002:01	N.D.	N.D.	N.D.	N.D.	N.D.	N.D.	N.D.
	2	02874	-	-	N.D.	N.D.	008:04:01:01	009:04:01:01	N.D.	N.D.	011:02:01:01	008:03:01:01		65	Ji102	-	-	002:01	N.D.	N.D.	N.D.	N.D.	N.D.	N.D.	N.D.
	3	09085	98661	02874	008:01Sp	008:04	N.D.	N.D.	N.D.	N.D.	011:07:01:01	011:02:01:01		66	Ji09011	-	-	003:03	N.D.	003:03:01:01	N.D.	N.D.	N.D.	N.D.	N.D.
	4	09057	98661	N.D.	008:01Sp	N.D.	008:01:01:01	009:03:01:01	N.D.	N.D.	011:07:01:01	011:08:01:01		67	Ji08004	-	-	003:02	N.D.	N.D.	N.D.	N.D.	N.D.	N.D.	N.D.
														68	Ji08003	-	-	003:02	N.D.	N.D.	N.D.	N.D.	N.D.	N.D.	N.D.
		Family 99073												69	Ji277	-	-	002:03	N.D.	N.D.	N.D.	N.D.	N.D.	N.D.	N.D.
	5	99073	-	-	008:03Sp	-	008:03:01:01	-	N.D.	N.D.	005:01:01:01	008:02:01:01		70	Ji720	-	-	003:05	N.D.	N.D.	N.D.	N.D.	N.D.	N.D.	N.D.
	6	09404	99073	98056	008:03Sp	N.D.	008:03:01:01	009:05:01:01	N.D.	N.D.	005:01:01:02	011:02:01:01
		Family 9701001Y
	7	9701001Y	-	-	001:08Sp	N.D.	001:08:01:01	003:01:01:01	N.D.	N.D.	005:02:01:01	005:04:01:01
	8	9807002Y	-	-	001:09	008:02Sp	001:09:01:01	008:02:01:01	N.D.	N.D.	006:01:01:01	-
	9	0904010Y	9701001Y	9807002Y	N.D.	001:09	003:01:01:01	N.D.	N.D.	N.D.	005:04:01:01	006:01:01:02
	10	0905012Y	9701001Y	N.D.	001:08Sp	001:02	001:08:01:01	001:02:01:01	N.D.	N.D.	005:02:01:01	005:06:01:01
		Unrelated individuals
	11	FF-man	-	-	001:02	-	N.D.	N.D.	N.D.	N.D.	N.D.	N.D.
	12	0701007Y	-	-	001:03	-	001:03:01:01	-	N.D.	N.D.	N.D.	N.D.
	13	9606001Y	-	-	001:06Sp	-	001:06:01:01	-	N.D.	N.D.	N.D.	N.D.
	14	9904016Y	-	-	006:01	-	006:01:01:01	-	N.D.	N.D.	N.D.	N.D.
	15	9202008Y	-	-	001:05:02Sp	N.D.	001:05:02:01	-	N.D.	N.D.	011:02:01:02	011:01:01:01
	16	9501005Y	-	-	N.D.	N.D.	N.D.	N.D.	006:01	-	006:01:01:01	-
	17	9309009Y	-	-	N.D.	N.D.	N.D.	N.D.	011:01Sp	-	011:01:01:01	-
