# Supplementary material for: LILRB1 and LILRB2 genomics and transcriptomics in macaque and baboon species: polymorphism, diversification, and extensive alternative splicing
Source: Front Immunol. 2026 Jan 9;16:1706720. doi: 10.3389/fimmu.2025.1706720 (PMC12827074; doi:10.3389/fimmu.2025.1706720)
Supplement: Supplementary Table 2 — Overview of primers designed for the amplification of LILRB1 and LILRB2 in rhesus (Mamu) and long-tailed macaque (Mafa) and Hamadryas baboon (Paha) at the transcription (cDNA) and genomic DNA (gDNA) level. The abbreviations Fw stands for forward, Rv for reverse. The location, the different annealing temperatures applied for each primer set and the expected product size (base pair, bp) amplified by the primers is indicated. The primers designed for LILRB1 amplification in human (Hosa) samples are also included. [file Table2.xlsx]

## Sheet: Suppl Table 2
Template	Target	Fw/Rv	Sequence (5' - 3')	Location	Annealing temperature (degrees Celcius)	Product size (bp)
cDNA	Mamu-LILRB1	Fw1	ATCCGCAGAGCAGGACAGTG	Exon 3	60	2077
		Rv1	ACCCCTAAAAGTTCCCAGCATC	3'UTR
		Fw2	GCTGGAGAGATAACTGGCAA	Exon 2	60	2533
		Rv2	ACTGAGTGACCCCTAAAAGTTCC	3'UTR
	Mafa- and Paha-LILRB1	Fw	ATGGTCCTGATCTGTCTC	Exon 3	62	1761
		Rv	GTAGATGCTGGACTCAAC	Exon 16
	Mamu-, Mafa-and Paha-LILRB2	Fw2	ATCCGCASAGCAGGGCRKTG	Exon 3	62	1788
		Rv1	CCCAGAGGTCCAGGCTGACTGA	3'UTR
	Hosa-LILRB1	Fw	AAATATTATGGTCTTTGTGC	Exon 1	60	2405
		Rv	ATTGTGATTCAGTTTAATGC	3'UTR
	LILRB1-Ex7	Fw	CTGTCAGTCTTCGTGGCAGT	Exon 8	62	456
		Rv	TTGCCCTGACGTCGATATCG	Exon 11
gDNA	Mamu-,Mafa-, and Paha-LILRB1	Fw	TCATGGTCCTGATCTGTC	Exon 3	62	5787
		Rv	AGATGCTGGACTCAACTG	Exon 16
	Mafa-LILRB1	Fw3	CTCATGGTCCTGATCTGTCTCG	Exon 3	60	5739
		Rv3	CGTCTGAGGGTCAAGCTCTG	Exon 16
	Mamu-, Mafa-and Paha-LILRB2	Fw2	ATCCGCASAGCAGGGCRKTG	Exon 3	62	5887
		Rv1	CCCAGAGGTCCAGGCTGACTGA	3'UTR
