# Supplementary material for: LILRB1 and LILRB2 genomics and transcriptomics in macaque and baboon species: polymorphism, diversification, and extensive alternative splicing
Source: Front Immunol. 2026 Jan 9;16:1706720. doi: 10.3389/fimmu.2025.1706720 (PMC12827074; doi:10.3389/fimmu.2025.1706720)
Supplement: Supplementary Table 3 — Information on the PacBio runs conducted to characterize allelic variation in LILRB1 and LILRB2 at both the transcription (cDNA) and genomic DNA (gDNA) levels. For the three species analyzed, the platform used, total number (#) of reads retrieved, number of samples, and the average number of reads per sample are provided. *Samples indicated for this sequel run were pooled together with other type of samples. The sequel I run, highlighted with a gray background, contained only four samples to ensure a higher number of reads per sample. [file Table3.xlsx]

## Sheet: Suppl Table 3
	Species	PacBio platform	Total # of reads	# Samples	Average # of reads/sample
cDNA	Rhesus macaque	Sequel I	185560	24	7731.67
		Sequel I	166626	18	9257
		Sequel I	191946	12	15995.5
		Sequel I	151429	12	12619.1
		Sequel I	216367	10	21636.7
		Sequel I	147524	10	14752.4
		Sequel II	148797	15	9919.8
		Sequel II	321786	27	11918
		Sequel II*	26720	1	26720
		Sequel II	616102	55	11201.9
		Sequel I	138322	4	34580.5
	Long-tailed macaque	Sequel I	161046	26	6194.08
		Sequel I	195821	27	7252.63
		Sequel II	181010	30	6033.67
		Sequel II	447794	39	11481.9
		Sequel II*	108352	6	18058
		Sequel II*	459955	42	10951.3
	Hamadryas baboon	Sequel II	120645	19	6349.74
		Sequel II	443152	15	29543
		Sequel II	812419	29	28014.5
	Human	Sequel I	112296	4	28074
gDNA	Rhesus macaque	Sequel II*	8209	3	2736
		Sequel II*	328249	35	9378
		Sequel II*	576269	45	12806
		Sequel II*	791613	34	23283
		Sequel II*	75718	6	12620
	Long-tailed macaque	Sequel II*	145668	24	6069
		Sequel II*	437882	43	10183
		Sequel II*	301052	24	12544
		Sequel II*	409637	17	24096
		Sequel II*	88388	13	6799
	Hamadryas baboon	Sequel II*	36030	6	6005
		Sequel II*	650576	29	22433
