# Supplementary material for: LILRB1 and LILRB2 genomics and transcriptomics in macaque and baboon species: polymorphism, diversification, and extensive alternative splicing
Source: Front Immunol. 2026 Jan 9;16:1706720. doi: 10.3389/fimmu.2025.1706720 (PMC12827074; doi:10.3389/fimmu.2025.1706720)
Supplement: Supplementary Table 4 — Overview of published, directly submitted and reference or predicted reference sequences included in the LILRB1 and LILRB2 reference library and phylogenetic analysis. ^The long-tailed macaque LILRB2, LOC102120967, is assigned as Mafa-LILRB1 (5). #LOC102143922, LOC101022334, and LOC116271753, are identified as Mafa-LILRB2, Paan-LILRB1, and Paan-LILRB2, respectively, based on comparative analyses with the genomic organizations published by Storm et al., 2021. [file Table4.xlsx]

## Sheet: Suppl Table 4
Species	Local designation	Accesion number	Information/Source
Human	LILRB1-1	HM135394.1	Davidson et al., 2010. Human Immunology 71:942-949
	LILRB1-2	HM135395.1	Davidson et al., 2010. Human Immunology 71:942-949
	LILRB1-3	HM135396.1	Davidson et al., 2010. Human Immunology 71:942-949
	LILRB1-4	HM135397.1	Davidson et al., 2010. Human Immunology 71:942-949
	LILRB1-5	HM135398.1	Davidson et al., 2010. Human Immunology 71:942-949
	LILRB1-6	HM135399.1	Davidson et al., 2010. Human Immunology 71:942-949
	LILRB1-7	HM135400.1	Davidson et al., 2010. Human Immunology 71:942-949
	LILRB1-8	HM135401.1	Davidson et al., 2010. Human Immunology 71:942-949
	LILRB1-9	HM135402.1	Davidson et al., 2010. Human Immunology 71:942-949
	LILRB1-v1	AF283984.1	Direct submission (F.C. Canavez, 2000)
	LILRB1-v2	AF283985.1	Direct submission (F.C. Canavez, 2000)
	LILRB1	NM_006669.7	Reference Sequence
	Hosa-LILRB1*001	OV278180	direct submissions (This study, identical to allele 1 Liu et al., Immunogenetics 2022)
	Hosa-LILRB1*002	OV278190	direct submissions (This study, similar to allele 4 Liu et al., Immunogenetics 2022)
	Hosa-LILRB1*003	OV278181	direct submissions (This study, identical to allele 13 Liu et al., Immunogenetics 2022)
	Hosa_LILRB2_1	AF283986	Direct submission (F.C. Canavez, 2000)
	Hosa_LILRB2_2	AF283987	Direct submission (F.C. Canavez, 2000)
	LILRB2	NC_000019.10	GRCh38.p14 Primary Assembly (Bioproject: PRJNA168)
Rhesus macaque	LILRBa	DQ155431.1	Slukvin et al., 2006. Tissue Antigen 67:331-7
	LILRBb	DQ155432.1	Slukvin et al., 2006. Tissue Antigen 67:331-7
	LILRB1	NM_001040672.2	Reference Sequence
	LILRB1	XM_028839147.1	Predicted reference sequence (BioProject: PRJNA528504)
	LILRB1	NC_041772	Mmul_10 whole genome shotgun sequence (BioProject: PRJNA528504)
Long-tailed macaque	LILRB2	LOC102120967 (XM_045380718.1 )	Assigned LILRB1^, Reference Sequence predicted
	LILRA3	LOC102143922	Identified LILRB2 Reference sequence #
Baboon	LILRA3	LOC101022334	Identified Paan-LILRB1 Reference sequence #
	LILRB1	LOC116271753	Identified Paan-LILRB2 Reference sequence #
