# Supplementary material for: LILRB1 and LILRB2 genomics and transcriptomics in macaque and baboon species: polymorphism, diversification, and extensive alternative splicing
Source: Front Immunol. 2026 Jan 9;16:1706720. doi: 10.3389/fimmu.2025.1706720 (PMC12827074; doi:10.3389/fimmu.2025.1706720)
Supplement: Supplementary Table 5 — Meta-data associated with the LILRB1 and LILRB2 alleles identified in rhesus and long-tailed macaques, and Hamadryas baboons. Bolded allele designations refer to alleles identified only at the transcriptional level. ENA-EMBL accession numbers for the alleles are provided. The number (#) of individuals in which each allele is detected is indicated (numbers extracted from Supplementary Table 1). If an allele is detected in a single individual, it is confirmed by an independent second PCR and an independent sequencing run (indicated as 2xPCR). For rhesus macaque alleles, the population in which the allele is detected (India, Burma, and China) is specified. A 2-field allele name is provided when alleles are detected at the transcriptional level. The suffix Sp indicates that the allele identified is an alternative splice variant. $Alleles lacking exon 15 at the transcription level. #Alleles lacking exon 9 at the transcription level. @Mamu-LILRB2*005:01:01:02 is identified in one individual with 56 reads from a single PCR, and further confirmation is required. ^Mamu-LILRB2*006:01:01:02 and *006:01:01:03, and Mafa-LILRB2*004:02:01:01, *004:04:01:01, *008:01:01:01, and *010:01:01:01 are identified in single individuals at both the cDNA and gDNA levels, with read numbers ranging from 51 to 1031 base pairs, confirming their coding sequences. However, intron sequences for these alleles require further confirmation. &Paha-LILRB2*013:02Sp and *014:02 are identified in single individuals with read numbers ranging from 120 to 535 base pairs and require further confirmation. For each allele, the two nucleotides forming the splice site between exon 15-intron 15 (156 bp) are indicated. In addition, for the LILRB1 alleles the two nucleotides forming the alternative splice site between exon 15-intron15 (126 bp) are provided. “N.D.” means not determined. [file Table5.xlsx]

## Sheet: Suppl Table 5
								Splice site between exon 15-intron 15	Alternative splice site exon 15-intron 15
	Allele designation	Accessionnumber	# of animals	Geographic origin	Allele designation at transcription level	# of animals	Notes	156 bp	126 bp
Rhesus macaque LILRB1	Mamu-LILRB1*001:01:01:01	OZ237040	13	India/Burma	Mamu-LILRB1*001:01	12		GC	GT
	Mamu-LILRB1*001:01:01:02	OZ237039	1 (2xPCR)	Burma				GC	GT
	Mamu-LILRB1*001:02:01:01	OZ237056	1 (2xPCR)	China	Mamu-LILRB1*001:02	2		GC	GC
	Mamu-LILRB1*001:03:01:01	OZ237057	1 (2xPCR)	China	Mamu-LILRB1*001:03	1 (2xPCR)		GC	GC
	Mamu-LILRB1*001:04:01:01	OZ237031	15	India/Burma/China	Mamu-LILRB1*001:04	14		GC	GT
	Mamu-LILRB1*001:05:01:01	OZ237032	8	India/Burma	Mamu-LILRB1*001:05:01	8		GC	GC
	Mamu-LILRB1*001:05:01:02	OZ237051	1 (2xPCR)	India				GC	GT
	Mamu-LILRB1*001:05:02:01	OZ237053	1 (2xPCR)	China	Mamu-LILRB1*001:05:02Sp $	1		GC	GC
	Mamu-LILRB1*001:06:01:01	OZ237034	1 (2xPCR)	China	Mamu-LILRB1*001:06Sp $	1		GC	GC
	Mamu-LILRB1*001:08:01:01	OZ237035	2	China	Mamu-LILRB1*001:08Sp $	2		GC	GC
	Mamu-LILRB1*001:09:01:01	OZ237052	2 (2xPCR)	China	Mamu-LILRB1*001:09	2		GC	GC
	Mamu-LILRB1*001:10:01:01	OZ237036	2	India				GC	GT
	Mamu-LILRB1*002:01:01:01	OZ237028	2	Burma	Mamu-LILRB1*002:01Sp $	2		GC	GC
	Mamu-LILRB1*002:02:01:01	OZ237055	2	Burma	Mamu-LILRB1*002:02Sp $	2		GC	GC
	Mamu-LILRB1*002:03:01:01	OZ237027	2	India	Mamu-LILRB1*002:03Sp $	1 (2xPCR)		GC	GC
	Mamu-LILRB1*002:04:01:01	OZ237045	14	India/Burma	Mamu-LILRB1*002:04	13		GC	GC
	Mamu-LILRB1*003:01:01:01	OZ237038	2	China				GC	GC
	Mamu-LILRB1*004:01:01:01	OZ237023	4	India	Mamu-LILRB1*004:01	4		GC	GC
	Mamu-LILRB1*006:01:01:01	OZ237580	1 (2xPCR)	China	Mamu-LILRB1*006:01	1		GC	GT
	Mamu-LILRB1*008:01:01:01	OZ237075	3	China	Mamu-LILRB1*008:01Sp $	3		GC	GC
	Mamu-LILRB1*008:02:01:01	OZ237076	1 (2xPCR)	China	Mamu-LILRB1*008:02Sp $	1 (2xPCR)		GC	GC
	Mamu-LILRB1*008:03:01:01	OZ237085, OZ244372	2	China	Mamu-LILRB1*008:03Sp $	2		GC	GC
	Mamu-LILRB1*008:04:01:01	OZ237119	2	China	Mamu-LILRB1*008:04	1 (2xPCR)		GC	GC
	Mamu-LILRB1*008:05:01:01	OZ237114	2	India	Mamu-LILRB1*008:05Sp $	2		GC	GC
	Mamu-LILRB1*009:01:01:01	OZ237577	19	India	Mamu-LILRB1*009:01	11		GC	GT
	Mamu-LILRB1*009:01:01:02	OZ237083	8	India				GC	GT
	Mamu-LILRB1*009:01:01:03	OZ237067	1 (2xPCR)	Burma				GC	GT
	Mamu-LILRB1*009:01:01:04	OZ237104	1 (2xPCR)	India				GC	GT
	Mamu-LILRB1*009:02:01:01	OZ237068	3	Burma				GC	GT
	Mamu-LILRB1*009:03:01:01	OZ237133	1 (2xPCR)	China				GC	GC
	Mamu-LILRB1*009:04:01:01	OZ237135	1 (2xPCR)	China				GC	GC
	Mamu-LILRB1*009:05:01:01	OZ237066	1 (2xPCR)	China				GC	GT
Rhesus macaque LILRB2	Mamu-LILRB2*001:01:01:01	OZ237122	2	Burma	Mamu-LILRB2*001:01	1		GT
	Mamu-LILRB2*005:01:01:01	OZ237078	1 (2xPCR)	China				GC
	Mamu-LILRB2*005:01:01:02@	OZ237110	1	China				GC
	Mamu-LILRB2*005:02:01:01	OZ237079	2	China				GT
	Mamu-LILRB2*005:04:01:01	OZ237111	2	China				GT
	Mamu-LILRB2*005:05:01:01	OZ237088	1 (2xPCR)	Burma				GT
	Mamu-LILRB2*005:06:01:01	OZ237087	1 (2xPCR)	China				GT
	Mamu-LILRB2*006:01:01:01	OZ237096	2	China	Mamu-LILRB2*006:01	2		GT
	Mamu-LILRB2*006:01:01:02^	OZ237072	1	China				GT
	Mamu-LILRB2*006:01:01:03^	OZ237093	1	Burma				GT
	Mamu-LILRB2*006:02:01:01	OZ237094	6	India	Mamu-LILRB2*006:02	5		GT
	Mamu-LILRB2*007:01	OZ243095		India	Mamu-LILRB2*007:01	3		(N.D.)
	Mamu-LILRB2*007:02:01:01	OZ237064	12	India	Mamu-LILRB2*007:02	11		GT
	Mamu-LILRB2*008:01:01:01	OZ237101	10	India	Mamu-LILRB2*008:01	10		GT
	Mamu-LILRB2*008:02:01:01	OZ237129	1 (2xPCR)	China				GT
	Mamu-LILRB2*008:03:01:01	OZ237102	3	Burma/China	Mamu-LILRB2*008:03	2		GT
	Mamu-LILRB2*011:01:01:01	OZ237081	2	China	Mamu-LILRB2*011:01Sp #	1		GT
	Mamu-LILRB2*011:02:01:01	OZ237115	3	China	Mamu-LILRB2*011:02	4		GT
	Mamu-LILRB2*011:02:01:02	OZ237095	6	Burma/China				GT
	Mamu-LILRB2*011:04:01:01	OZ237116	22	India/Burma	Mamu-LILRB2*011:04	19		GT
	Mamu-LILRB2*011:05:01:01	OZ237117	10	India	Mamu-LILRB2*011:05	9		GT
	Mamu-LILRB2*011:05:01:02	OZ237097	1	India				GT
	Mamu-LILRB2*011:06:01:01	OZ237118	11	India/Burma	Mamu-LILRB2*011:06	11		GT
	Mamu-LILRB2*011:06:01:02	OZ237080	1	India				GT
	Mamu-LILRB2*011:07:01:01	OZ237098	3	China				GT
	Mamu-LILRB2*011:08:01:01	OZ237082	2	China				GT
	Mamu-LILRB2*012:01:01:01	OZ237086	7	Burma	Mamu-LILRB2*012:01	3		GT
Long-tailed macaque LILRB1	Mafa-LILRB1*001:01:01:01	OZ237047	3		Mafa-LILRB1*001:01Sp $	2		GC	GC
	Mafa-LILRB1*001:02:01:01	OZ237041	4		Mafa-LILRB1*001:02Sp $	2		GC	GC
	Mafa-LILRB1*001:03:01:01	OZ237058	1 (2xPCR)					GC	GC
	Mafa-LILRB1*002:01:01:01	OZ237049	10		Mafa-LILRB1*002:01	9		GC	GC
	Mafa-LILRB1*002:02:01:01	OZ237054	1 (2xPCR)		Mafa-LILRB1*002:02	1 (2xPCR)		GC	GT
	Mafa-LILRB1*002:03:01:01	OZ237050	6		Mafa-LILRB1*002:03	6		GC	GT
	Mafa-LILRB1*002:04:01:01	OZ237048	1 (2xPCR)					GC	GC
	Mafa-LILRB1*003:01:01:01	OZ237046	2		Mafa-LILRB1*003:01	2		GC	GT
	Mafa-LILRB1*003:02:01:01	OZ237030	4		Mafa-LILRB1*003:02	3		GC	GT
	Mafa-LILRB1*003:03:01:01	OZ237033	1 (2xPCR)		Mafa-LILRB1*003:03	1 (2xPCR)		GC	GT
	Mafa-LILRB1*003:04:01:01	OZ237025	2		Mafa-LILRB1*003:04	1 (2xPCR)		GC	GT
	Mafa-LILRB1*003:05:01:01	OZ237037	3		Mafa-LILRB1*003:05	3		GC	GT
	Mafa-LILRB1*003:07:01:01	OZ237026	2		Mafa-LILRB1*003:07	2		GC	GT
	Mafa-LILRB1*004:01:01:01	OZ237016	5		Mafa-LILRB1*004:01	5		GC	GC
	Mafa-LILRB1*004:02:01:01	OZ237043	5		Mafa-LILRB1*004:02	4		GC	GC
	Mafa-LILRB1*004:03:01:01	OZ237018	1 (2xPCR)					GC	GC
	Mafa-LILRB1*004:04:01:01	OZ237044	1 (2xPCR)					GT	GC
	Mafa-LILRB1*004:05:01:01	OZ237017	1 (2xPCR)					GC	GC
	Mafa-LILRB1*005:01:01:01	OZ237019	2		Mafa-LILRB1*005:01	1 (2xPCR)		GC	GC
	Mafa-LILRB1*005:02:01:01	OZ237029	4		Mafa-LILRB1*005:02	4		GC	GC
	Mafa-LILRB1*005:03:01:01	OZ237024	2		Mafa-LILRB1*005:03Sp $	2		GC	GC
	Mafa-LILRB1*005:04:01:01	OZ237020	1 (2xPCR)		Mafa-LILRB1*005:04Sp $	1		GC	GC
	Mafa-LILRB1*005:05:01:01	OZ237021	1 (2xPCR)					GC	GC
	Mafa-LILRB1*005:06:01:01	OZ237022	2					GC	GC
	Mafa-LILRB1*006:01:01:01	OZ237576	4		Mafa-LILRB1*006:01	3		GC	GC
	Mafa-LILRB1*006:02:01:01	OZ237575	7		Mafa-LILRB1*006:02	6		GC	GT
	Mafa-LILRB1*006:03:01:01	OZ237579	3		Mafa-LILRB1*006:03Sp $	3		GC	GC
	Mafa-LILRB1*007:01:01:01	OZ237106	4		Mafa-LILRB1*007:01Sp $	10		GC	GC
	Mafa-LILRB1*007:01:01:02	OZ237084	3					GC	GC
	Mafa-LILRB1*007:01:01:03	OZ237063	2					GC	GC
	Mafa-LILRB1*007:02:01:01	OZ237107	3		Mafa-LILRB1*007:02Sp $	2		GC	GC
	Mafa-LILRB1*007:03:01:01	OZ237065	2		Mafa-LILRB1*007:03Sp $	1	21bp insertion exon 9 on gDNA	GC	GC
	Mafa-LILRB1*007:04:01:01	OZ237105	1 (2xPCR)		Mafa-LILRB1*007:04Sp $	1	21bp insertion exon 9 on gDNA	GC	GC
	Mafa-LILRB1*008:01:01:01	OZ237074	2		Mafa-LILRB1*008:01Sp $	2		GC	GC
	Mafa-LILRB1*008:02:01:01	OZ237073	3		Mafa-LILRB1*008:02	3		GC	GT
	Mafa-LILRB1*008:03:01:01	OZ237077	1 (2xPCR)					GC	GC
	Mafa-LILRB1*008:04:01:01	OZ237113	1 (2xPCR)					GC	GC
	Mafa-LILRB1*009:01:01:01	OZ237042	2		Mafa-LILRB1*009:01Sp $	2		GC	GC
	Mafa-LILRB1*009:02:01:01	OZ237578	14		Mafa-LILRB1*009:02	4		GT	GC
Long-tailed macaque LILRB2	Mafa-LILRB2*001:01:01:01	OZ237120	17		Mafa-LILRB2*001:01	14		GT
	Mafa-LILRB2*001:02:01:01	OZ237130	2					GT
	Mafa-LILRB2*001:03:01:01	OZ237131	3		Mafa-LILRB2*001:03	3		GT
	Mafa-LILRB2*001:04:01:01	OZ237121	4		Mafa-LILRB2*001:04	2		GT
	Mafa-LILRB2*002:01:01:01	OZ237123	4		Mafa-LILRB2*002:01	4		GT
	Mafa-LILRB2*002:01:01:03	OZ237089	1 (2xPCR)					GT
	Mafa-LILRB2*002:02:01:01	OZ237090	2		Mafa-LILRB2*002:02Sp #	2	(lacks exon 9 on cDNA)	GT
	Mafa-LILRB2*002:04:01:01	OZ237061	3		Mafa-LILRB2*002:04	2		GT
	Mafa-LILRB2*003:01:01:01	OZ237103	2		Mafa-LILRB2*003:01	6		GT
	Mafa-LILRB2*003:01:01:02	OZ237069	3					GT
	Mafa-LILRB2*003:01:01:03	OZ237070	2					GT
	Mafa-LILRB2*003:01:01:04	OZ237059	2					GT
	Mafa-LILRB2*003:01:01:07	OZ237071	2					GT
	Mafa-LILRB2*003:05:01:01	OZ237060	4					GT
	Mafa-LILRB2*003:06:01:01	OZ237099	2					GT
	Mafa-LILRB2*003:08:01:01	OZ237062	3		Mafa-LILRB2*003:08	1		GT
	Mafa-LILRB2*004:01:01:01	OZ237092	2		Mafa-LILRB2*004:01	1		GT
	Mafa-LILRB2*004:02:01:01^	OZ237108	1		Mafa-LILRB2*004:02	1		GT
	Mafa-LILRB2*004:04:01:01^	OZ237091	1		Mafa-LILRB2*004:04	1		GT
	Mafa-LILRB2*005:01:01:01	OZ237109	3		Mafa-LILRB2*005:01	3		GT
	Mafa-LILRB2*007:01:01:01	OZ237124	3					GT
	Mafa-LILRB2*007:02:01:01	OZ237112	2					GT
	Mafa-LILRB2*007:03:01:01	OZ237127	8		Mafa-LILRB2*007:03	4		GT
	Mafa-LILRB2*007:05:01:01	OZ237125	1 (2xPCR)		Mafa-LILRB2*007:05	1		GT
	Mafa-LILRB2*008:01:01:01^	OZ237126	1		Mafa-LILRB2*008:01	1		GT
	Mafa-LILRB2*008:02Sp	OZ243064			Mafa-LILRB2*008:02Sp #	2	(lacks exon 9,only identified on cDNA)	(N.D.)
	Mafa-LILRB2*008:03Sp	OZ243094			Mafa-LILRB2*008:03Sp #	3	(lacks exon 9,only identified on cDNA)	(N.D.)
	Mafa-LILRB2*008:04:01:01	OZ237100	3		Mafa-LILRB2*008:04Sp #	3	(lacks exon 9 on cDNA)	GT
	Mafa-LILRB2*008:05:01:01	OZ237128	2					GT
	Mafa-LILRB2*009:01:01:01	OZ237132	8		Mafa-LILRB2*009:01	6		GT
	Mafa-LILRB2*010:01:01:01^	OZ237134	1		Mafa-LILRB2*010:01	1		GT
Hamadryas baboon LILRB1	Paha-LILRB1*010:01:01:01	OZ243076	14		Paha-LILRB1*010:01Sp $	14		GC	GC
	Paha-LILRB1*010:02:01:01	OZ243071	6		Paha-LILRB1*010:02Sp $	6		GC	GC
	Paha-LILRB1*010:03:01:01	OZ243075	21		Paha-LILRB1*010:03Sp $	24		GC	GC
	Paha-LILRB1*010:03:01:02	OZ243072	2					GC	GC
	Paha-LILRB1*010:03:01:03	OZ243070	2					GC	GC
	Paha-LILRB1*010:04Sp	OZ243065			Paha-LILRB1*010:04Sp $	2		(N.D.)	(N.D.)
Hamadryas baboon LILRB2	Paha-LILRB2*013:01Sp	OZ243077			Paha-LILRB2*013:01Sp	3	(cDNA del ex 9 and CAG insert resulting in splice variant)	(N.D.)
	Paha-LILRB2*013:02Sp &	OZ243066			Paha-LILRB2*013:02Sp #	1	(cDNA del ex 9)	(N.D.)
	Paha-LILRB2*013:03:01:01	OZ243073	23		Paha-LILRB2*013:03	23		GT
	Paha-LILRB2*014:01:01:01	OZ243074	3		Paha-LILRB2*014:01	3		GT
	Paha-LILRB2*014:02 &	OZ243067			Paha-LILRB2*014:02	1		(N.D.)
	Paha-LILRB2*014:03:01:01	OZ243068	4		Paha-LILRB2*014:03	4		GT
	Paha-LILRB2*015:01:01:01	OZ243069	14		Paha-LILRB2*015:01	14		GT
