# Supplementary material for: LILRB1 and LILRB2 genomics and transcriptomics in macaque and baboon species: polymorphism, diversification, and extensive alternative splicing
Source: Front Immunol. 2026 Jan 9;16:1706720. doi: 10.3389/fimmu.2025.1706720 (PMC12827074; doi:10.3389/fimmu.2025.1706720)
Supplement: Supplementary Table 6 — Numbers of synonymous (S) and non-synonymous (NS) mutations detected in LILRB1 and LILRB2 alleles from the studied rhesus macaque, long-tailed macaque and Hamadryas baboon populations. For comparison, the numbers on S and NS mutations detected in human LILRB1 and LILRB2 alleles are included. These human alleles correspond to those listed in Supplementary Table 4. The number (n) of macaque and baboon alleles included in the analysis are indicated. The length of each exon (in base pairs, bp) is provided and used to normalize the data. NA indicates “not applicable” and is used when the corresponding part of the sequence was not characterized or when the exon in question was not detected. [file Table6.xlsx]

## Sheet: Suppl table 6
		LILRB1
		Human (n=15)		Rhesus macaque (n=27)		Long-tailed macaque (n=37)		Hamadryas baboon (n=4)
Exon	number of bp	S	NS	S	NS	S	NS	S	NS
3	21 (partly)	0	0	2	0	NA	NA	0	0
4	36	1	0	0	4	0	5	0	0
5	291	1	2	13	52	14	61	0	0
6	303	0	2	14	41	17	55	0	0
7	297	2	1	10	30	17	34	0	1
8	303	2	3	20	51	25	61	1	0
9	72	1	0	6	7	7	8	0	0
10	51	0	1	1	3	3	7	0	0
11	126	0	2	5	3	6	4	0	0
12	76	1	0	1	1	1	2	0	0
13	38	1	0	1	1	3	1	0	0
14	53	0	0	0	2	1	4	0	0
15	156	3	2	6	4	6	6	NA	NA
16	147 (Human)/124 (Rhesus, baboon)/65 (Long-tailed)	2	2	1	1	1	2	0	2
		LILRB2
		Human (n=2)		Rhesus macaque (n=21)		Long-tailed macaque (n=26)		Hamadryas baboon (n=7)
Exon	number of bp	S	NS	S	NS	S	NS	S	NS
3	34	0	0	2	2	2	2	3	1
4	36	0	0	0	0	2	3	1	3
5	288	1	0	5	22	7	29	5	15
6	303	0	1	15	39	18	46	13	26
7	297	1	2	15	30	25	34	8	9
8	303	0	1	20	48	19	54	6	12
9	54	0	0	2	5	0	3	1	3
10	48	0	0	4	4	5	3	2	1
11	129	0	0	3	2	7	7	6	3
12	76	0	0	1	2	1	2	0	0
13	38	0	0	2	1	2	2	1	0
14	53	0	0	0	3	1	3	0	2
15	156	NA	NA	3	8	5	10	0	0
16	147	0	0	3	3	4	3	0	0
