# Supplementary material for: LILRB1 and LILRB2 genomics and transcriptomics in macaque and baboon species: polymorphism, diversification, and extensive alternative splicing
Source: Front Immunol. 2026 Jan 9;16:1706720. doi: 10.3389/fimmu.2025.1706720 (PMC12827074; doi:10.3389/fimmu.2025.1706720)
Supplement: Supplementary Table 7 — Polymorphic amino acid positions based on the deduced amino acid sequences of the rhesus (Mamu) and long-tailed (Mafa) macaque and Hamadryas baboon (Paha) LILRB1 (A) and LILRB2 (B) alleles for the D1 and D2 domain structures. The consensus sequences of human (Hosa) LILRB1 and LILRB2 are shown at the top and used as references. Identity with the reference is indicated by a dash (“-”), amino acid substitutions are represented by the standard one-letter code, and a deletion is indicated by an “x”. When polymorphisms are present within the Hosa-LILRB1 and Hosa-LILRB2 sequences, they are indicated using a slash between the relevant one-letter codes. The first row lists the allele names. When multiple alleles of a lineage share the same amino acid sequence, the digits identifying those alleles are listed next the first allele name, separated by a comma. The D1 domain is from position 25-121, the D2 domain from 122-221. For the rhesus macaque alleles, the geographic origin of the population in which they were detected is indicated. Position 72 and 103 in the human LILRB1 D1 domain, as discussed by Liu et al. (53), correspond to positions 73 and 104 in the alignment presented here, due to a insertion/deletion present at position 28. [file Table7.xlsx]

## Sheet: Suppl Table 7A
Domain		D1
codon		25	26	27	28	31	33	34	37	39	41	42	53	54	55	56	58	60	61	62	63	64	65	66	67	69	71	72	73	75	76	77	79	81	83	85	87	88	90	91	94	96	98	100	102	103	104	105	106
Hosa-LILRB1	Origin	H	L	P	x	T	W	A	G	V	T	Q	G	Q	E	T	E	R	L	Y	R	E	K	K	T	L/P	I	T	R/Q	P	Q	E	V	K	Q	P	P	S	T	W	A/T	R	R	Y	G	S	D/H	T	A
Mamu-LILRB1*001:01, 02, 03, 06, 08, 09	Burma, China, India	T	F	-	x	-	-	-	-	M	S	K	S	L	P	V	D	-	-	Q	-	-	-	-	-	S	V	R	R	Q	-	-	-	-	Y	A	A	-	A	-	T	Q	-	Q	Y	-	H	x	S
Mamu-LILRB1*001:04, 05:01, 05:02, 10	Burma, China, India	T	F	-	x	-	-	-	-	M	S	K	S	L	P	V	D	-	-	Q	-	-	-	-	-	S	V	R	R	Q	-	-	-	-	Y	A	A	-	A	-	T	Q	-	Q	Y	-	H	x	S
Mamu-LILRB1*002:01, 02, 03, 04	Burma, India	T	-	-	x	-	-	-	D	-	-	-	S	L	Q	V	-	-	-	-	-	-	R	-	P	S	V	R	R	R	-	-	-	-	Y	A	G	F	-	-	T	Q	H	Q	Y	-	H	x	S
Mamu-LILRB1*003:01:01:01	China	T	-	L	x	-	R	-	-	-	S	E	S	L	Q	V	-	-	-	-	-	-	-	N	P	S	V	R	R	Q	R	-	-	-	Y	A	A	-	-	S	A	-	H	R	Y	-	H	x	S
Mamu-LILRB1*004:01	India	T	-	-	x	-	-	-	-	-	S	E	S	L	P	V	D	-	-	Q	-	-	-	-	-	S	V	-	R	Q	-	-	-	-	Y	A	A	-	A	-	T	Q	-	Q	Y	-	H	x	R
Mamu-LILRB1*006:01	China	I	-	-	A	-	-	-	-	M	S	E	S	L	Q	V	D	-	-	-	-	-	-	N	P	S	V	R	R	R	-	-		-	Y	A	G	F	-	-	T	Q	-	Q	Y	-	R	x	S
Mamu-LILRB1*008:01, 02, 03, 04, 05	China	I	-	-	x	-	-	-	-	M	S	E	S	L	Q	V	D	C	-	-	-	-	-	-	P	S	V	R	Q	R	-	-	-	-	Y	A	G	F	-	-	T	Q	-	Q	Y	N	H	x	S
Mamu-LILRB1*009:01, 02	India, Burma	T	F	-	x	-	-	-	-	M	S	K	S	L	Q	V	-	-	-	-	-	-	-	N	P	S	V	R	R	R	-	K	-	-	Y	-	A	-	-	S	A	-	-	Q	Y	-	H	x	R
Mamu-LILRB1*009:03, 05	China	T	F	-	x	-	-	-	-	M	S	E	S	L	Q	V	-	-	-	-	K	G	-	-	P	S	V	R	R	R	-	-	-	-	Y	-	A	-	-	L	A	-	-	I	G	-	Y	P	-
Mamu-LILRB1*009:04	China	T	F	-	x	-	-	-	-	M	S	E	S	L	Q	V	-	-	-	-	K	G	-	-	P	S	V	R	R	R	-	-	-	-	Y	-	A	-	-	L	A	-	-	I	G	-	Y	P	-
Mafa-LILRB1*001:01, 02, 03		T	F	-	x	-	-	-	-	M	S	K	S	L	P	V	D	-	-	Q	-	-	-	-	-	S	V	R	R	Q	-	-	-	-	Y	A	A	-	A	-	T	Q	-	Q	Y	-	H	x	S
Mafa-LILRB1*002:01, 02		T	-	-	x	M	-	-	-	M	S	K	S	L	Q	V	-	-	-	-	-	-	R	-	P	S	V	R	R	Q	-	-	-	-	Y	A	G	F	-	-	T	Q	H	Q	Y	-	H	x	S
Mafa-LILRB1*002:03, 04		T	-	-	x	M	-	-	-	M	S	K	S	L	Q	V	-	-	-	-	-	-	R	-	P	S	V	R	R	Q	-	-	-	-	S	A	G	F	-	-	T	Q	H	Q	Y	-	H	x	S
Mafa-LILRB1*003:01		T	-	L	x	-	R	-	-	-	S	E	S	L	Q	V	-	-	-	-	-	-	-	N	P	S	V	R	R	Q	R	-	-	-	Y	A	A	-	-	S	A	-	H	R	Y	-	H	x	S
Mafa-LILRB1*003:02		T	-	L	x	-	R	-	-	-	S	E	S	L	Q	V	-	-	-	-	-	-	-	N	P	S	V	R	R	Q	R	-	-	-	Y	A	A	-	-	S	A	-	H	R	Y	-	H	x	S
Mafa-LILRB1*003:03, 04		T	-	L	x	-	R	-	-	-	S	E	S	L	Q	V	-	-	-	-	-	-	-	N	P	S	V	R	R	Q	R	-	-	-	Y	A	A	-	-	S	A	-	H	R	Y	-	H	x	S
Mafa-LILRB1*003:05		T	-	-	x	-	-	-	-	-	S	E	S	L	P	V	D	-	-	Q	-	-	-	-	-	S	V	-	R	Q	-	-	-	-	Y	A	A	-	A	-	T	Q	-	Q	Y	-	H	x	R
Mafa-LILRB1*003:07		T	-	L	x	-	R	-	-	-	S	E	S	L	Q	V	-	-	-	-	-	-	-	N	P	S	V	R	R	Q	R	-	-	-	Y	A	A	-	-	S	A	-	H	R	Y	-	H	x	S
Mafa-LILRB1*004:01		T	F	-	x	-	-	-	-	M	S	K	S	L	P	V	D	-	-	Q	-	-	-	-	-	S	V	R	R	Q	-	-	-	-	Y	A	A	-	A	-	T	Q	-	Q	Y	-	H	x	S
Mafa-LILRB1*004:02		T	-	-	x	-	-	-	-	-	S	-	S	L	Q	V	-	-	-	Q	-	-	-	-	-	S	V	R	R	Q	-	-	-	-	Y	A	A	-	A	-	T	-	-	Q	Y	-	H	x	S
Mafa-LILRB1*004:03:01:01		T	-	-	x	-	R	-	-	-	-	-	S	L	Q	V	-	-	-	Q	-	-	-	-	-	S	V	R	R	Q	-	-	-	-	Y	A	A	-	A	-	T	-	-	Q	Y	-	H	x	S
Mafa-LILRB1*004:04:01:01		T	-	-	x	-	R	-	-	-	S	E	S	L	Q	V	-	H	-	-	-	-	-	N	P	S	V	R	Q	R	-	-	-	-	Y	A	A	-	A	-	T	Q	-	Q	Y	-	H	x	S
Mafa-LILRB1*004:05:01:01		T	-	-	x	-	R	-	-	-	S	E	S	L	Q	V	-	H	-	-	-	-	-	N	P	S	V	R	Q	R	-	-	-	-	Y	A	A	-	A	-	T	Q	-	Q	Y	-	H	x	S
Mafa-LILRB1*005:01, 02, 04, 06		I	-	-	A	-	-	-	-	M	S	E	S	L	Q	V	D	-	-	-	-	-	-	-	P	S	V	R	R	R	-	-	-	-	Y	A	G	F	-	-	T	-	-	Q	Y	-	R	x	S
Mafa-LILRB1*005:03		I	-	-	A	-	-	-	-	M	S	E	S	L	Q	V	D	-	-	-	-	-	-	-	P	S	V	R	R	R	-	-	-	-	Y	A	G	F	-	-	T	Q	-	Q	Y	-	R	x	S
Mafa-LILRB1*005:05		I	-	-	A	-	-	-	-	M	S	E	S	L	Q	V	D	-	-	-	-	-	-	-	P	S	V	R	R	R	-	-	-	-	Y	A	G	F	-	-	T	-	-	Q	Y	-	H	x	S
Mafa-LILRB1*006:01		I	-	-	A	-	-	-	-	M	S	E	S	L	Q	V	D	-	-	-	-	-	-	N	P	S	V	R	R	R	-	-	-	-	Y	A	G	F	-	-	T	Q	-	Q	Y	-	R	x	S
Mafa-LILRB1*006:02, 03		I	-	-	A	-	-	-	-	M	S	E	S	L	Q	V	D	L	-	-	-	-	-	N	P	S	V	R	R	R	-	-	-	-	Y	A	G	F	-	-	T	Q	-	Q	Y	-	R	x	S
Mafa-LILRB1*007:01, 02		T	-	-	x	-	-	V	-	M	S	E	N	L	Q	V	D	S	-	Q	-	-	-	-	P	S	V	R	Q	R	-	-	-	-	Y	A	A	-	-	-	T	-	-	Q	Y	-	H	x	S
Mafa-LILRB1*007:03, 04		T	-	-	x	-	-	-	-	M	S	E	N	L	Q	V	D	-	-	Q	-	-	-	-	P	S	V	R	Q	R	-	-	-	-	Y	A	A	-	-	-	T	-	-	Q	Y	-	H	x	S
Mafa-LILRB1*008:01, 03		I	-	-	x	-	-	-	-	M	S	E	S	L	Q	V	D	C	-	-	-	-	-	-	P	S	V	R	Q	R	-	-	-	-	Y	A	G	F	-	-	T	Q	-	Q	Y	N	H	x	S
Mafa-LILRB1*008:02		I	-	-	x	-	-	-	-	M	S	E	S	L	Q	V	D	C	-	-	-	-	-	-	P	S	V	R	Q	R	-	-	-	-	Y	A	G	F	-	-	T	Q	-	Q	Y	N	H	x	S
Mafa-LILRB1*008:04		I	-	-	x	-	-	-	-	-	S	E	S	L	Q	V	D	C	-	-	-	-	-	-	P	S	V	R	Q	R	-	-	-	-	Y	A	G	F	-	-	T	Q	-	Q	Y	N	H	x	S
Mafa-LILRB1*009:01		T	F	-	x	-	-	-	-	M	S	K	S	L	Q	V	-	-	-	-	K	G	-	-	P	S	V	R	R	R	-	-	-	-	Y	-	A	-	-	L	A	Q	-	I	-	-	Y	P	-
Mafa-LILRB1*009:02		T	F	-	x	-	-	-	-	M	S	E	S	L	Q	V	-	-	-	-	-	-	-	N	P	S	V	R	Q	R	-	-	A	T	Y	-	A	-	-	L	A	-	-	I	-	-	Y	P	-
Paha-LILRB1*010:01, 02, 03, 04		T	-	-	x	-	R	-	-	-	S	E	R	L	Q	V	-	-	I	-	-	-	-	N	P	S	V	G	R	R	-	-	-	-	Y	-	G	-	-	S	A	-	-	W	Y	I	R	x	N
Domain		D2
codon		122	124	131	133	135	137	140	141	143	147	149	151	152	153	154	156	158	162	163	164	166	168	169	170	171	172	173	174	175	176	177	178	179	180	182	186	187	192	195	200	202	203	204	205	206	207	208	221
Hosa-LILRB1	Orign	A	I	Q	S	V	N	G	N	I/T	D	Q	A	F	D	G	S/I	C	E	D	E	P	C	L	N	S	Q	P	H	A	R	G	S	S	R	I	G	P	R	W	A	D	S	N	S	P	Y	E	L/P
Mamu-LILRB1*001:01, 02, 03, 06, 08, 09	Burma, China, India	-	S	L	-	-	A	-	-	T	-	-	-	-	G	-	V	-	-	-	-	-	-	H	x	-	-	-	R	T	-	-	-	-	-	V	-	-	-	S	G	E	L	H	Y	R	-	V	P
Mamu-LILRB1*001:04, 05:01, 05:02, 10	Burma, China, India	-	S	L	-	-	A	-	-	T	-	-	-	-	G	-	V	-	-	-	-	-	-	-	-	-	-	-	R	T	-	-	-	-	-	V	-	-	-	S	G	-	-	S	F	-	-	V	P
Mamu-LILRB1*002:01, 02, 03, 04	Burma, India	-	S	L	-	M	A	-	-	T	-	-	-	-	-	-	I	-	-	-	-	-	R	-	-	-	H	F	-	-	Y	-	W	-	-	V	-	-	-	S	G	-	-	R	-	-	-	V	P
Mamu-LILRB1*003:01:01:01	China	-	S	L	-	-	A	-	-	T	-	-	-	-	G	-	V	-	-	-	-	-	-	-	-	-	-	-	C	T	-	-	-	-	-	V	-	-	-	S	G	-	-	R	-	-	-	V	P
Mamu-LILRB1*004:01	India	-	S	L	-	-	A	-	-	T	-	-	-	-	G	-	V	-	-	-	-	-	-	-	I	-	-	-	-	T	-	-	-	-	-	V	-	-	-	S	G	E	L	H	-	R	-	V	P
Mamu-LILRB1*006:01	China	-	S	L	-	M	A	-	-	T	-	-	-	-	-	-	I	-	-	-	-	-	R	-	-	-	H	F	-	-	-	-	W	-	W	V	-	-	-	S	G	-	-	R	F	-	-	V	P
Mamu-LILRB1*008:01, 02, 03, 04, 05	China	-	S	L	-	-	A	R	-	T	-	-	-	-	-	-	I	-	-	-	-	-	R	-	-	C	-	S	-	-	-	-	W	-	W	V	-	-	H	S	G	I	-	S	D	-	-	V	P
Mamu-LILRB1*009:01, 02	India, Burma	-	R	L	R	-	T	R	S	T	-	-	S	Y	-	S	F	-	-	-	-	S	-	-	-	-	-	-	-	T	-	-	-	-	-	V	-	-	-	S	G	-	-	R	-	-	-	V	P
Mamu-LILRB1*009:03, 05	China	-	R	L	R	-	T	R	S	T	-	-	S	Y	-	S	F	-	-	-	-	S	-	-	-	-	-	-	-	T	-	-	-	-	-	V	-	-	-	S	G	-	-	S	F	-	-	V	P
Mamu-LILRB1*009:04	China	-	R	L	R	-	T	R	S	T	-	-	S	Y	-	S	F	-	-	-	-	-	H	-	-	-	-	-	R	T	-	-	-	-	-	V	-	-	-	S	G	-	-	S	F	-	-	V	P
Mafa-LILRB1*001:01, 02, 03		-	S	L	-	-	A	-	-	T	-	-	-	-	G	-	V	-	-	-	-	-	-	-	-	-	-	-	R	T	-	-	-	-	-	V	-	-	-	S	G	-	-	S	F	-	-	V	P
Mafa-LILRB1*002:01, 02		-	S	L	-	M	A	-	-	T	-	-	-	-	-	-	I	-	-	-	-	-	R	-	-	-	H	F	-	-	-	-	W	-	W	V	V	-	-	S	G	I	-	G	A	-	N	V	P
Mafa-LILRB1*002:03, 04		-	S	L	-	M	A	-	-	T	-	-	-	-	-	-	I	-	-	-	-	-	R	-	-	-	H	F	-	-	Y	-	W	-	-	V	-	-	-	S	G	-	-	R	F	-	-	V	P
Mafa-LILRB1*003:01		-	S	L	-	-	A	-	-	T	-	-	-	-	G	-	V	-	-	-	-	S	R	-	-	-	-	-	C	T	-	A	-	-	-	V	-	-	-	S	G	E	L	H	Y	R	-	V	P
Mafa-LILRB1*003:02		-	S	L	-	-	A	-	-	T	-	-	-	-	G	-	V	-	-	-	-	-	-	-	I	-	-	-	R	T	-	-	-	-	-	V	-	-	-	S	G	E	L	H	Y	R	-	V	P
Mafa-LILRB1*003:03, 04		-	S	L	-	-	A	-	-	T	-	-	-	-	G	-	V	-	-	-	-	-	-	-	-	-	-	-	R	T	-	-	-	-	-	-	-	-	-	S	G	E	L	H	Y	R	-	V	P
Mafa-LILRB1*003:05		-	S	L	-	-	A	-	-	T	-	E	-	-	G	-	V	Y	K	-	-	-	-	-	-	-	-	-	R	T	-	-	-	-	Q	V	-	-	-	S	G	E	L	H	Y	R	-	V	P
Mafa-LILRB1*003:07		-	S	L	-	-	A	-	-	T	-	-	-	-	G	-	V	-	-	-	-	-	-	-	-	-	-	-	R	T	-	-	-	-	-	V	-	-	-	S	G	E	L	H	Y	R	-	V	P
Mafa-LILRB1*004:01		-	S	L	-	-	A	-	-	T	-	-	-	-	G	-	V	-	-	-	-	-	-	-	-	-	-	-	R	T	-	-	-	-	-	V	-	-	-	S	G	E	L	H	Y	R	-	V	P
Mafa-LILRB1*004:02		-	S	L	-	-	A	-	-	T	-	-	-	-	G	-	V	-	-	-	-	-	R	-	-	-	-	-	-	T	-	-	-	-	-	V	-	L	-	S	G	-	-	R	-	-	-	V	P
Mafa-LILRB1*004:03:01:01		-	S	L	-	-	A	-	-	T	-	-	-	-	G	-	V	-	-	-	-	-	-	H	x	-	-	-	-	T	-	-	-	-	-	V	-	L	-	S	G	E	L	H	-	R	-	V	P
Mafa-LILRB1*004:04:01:01		-	S	L	-	-	A	-	-	T	-	E	-	-	G	-	V	Y	-	-	-	-	-	-	-	F	-	-	R	T	-	-	-	-	-	V	-	-	-	S	G	E	L	H	-	R	-	V	P
Mafa-LILRB1*004:05:01:01		-	S	L	-	-	A	-	-	T	-	E	-	-	G	-	V	Y	-	-	-	-	R	-	I	-	-	-	R	T	-	-	-	F	Q	V	-	-	-	S	G	-	-	S	F	-	-	V	P
Mafa-LILRB1*005:01, 02, 04, 06		-	S	L	-	M	A	-	-	T	-	-	-	-	-	-	I	-	-	-	-	-	R	-	-	-	H	F	-	-	-	-	W	-	W	V	-	-	-	S	G	I	-	S	A	-	-	V	P
Mafa-LILRB1*005:03		-	S	L	-	M	A	-	-	T	-	-	-	-	-	-	I	-	-	-	-	-	R	-	-	-	H	F	-	-	-	-	W	-	W	V	-	-	-	S	G	I	-	S	A	-	-	V	P
Mafa-LILRB1*005:05		-	S	L	-	M	A	-	-	T	-	-	-	-	-	-	I	-	-	-	-	-	R	-	-	-	H	F	-	-	-	-	W	-	W	V	-	-	-	S	G	I	-	S	A	-	-	V	P
Mafa-LILRB1*006:01		-	S	L	-	M	A	-	-	T	-	-	-	-	-	-	I	-	-	-	-	-	R	-	-	-	H	F	-	-	-	-	W	-	W	V	-	-	-	S	G	-	-	R	F	-	-	V	P
Mafa-LILRB1*006:02, 03		-	S	L	-	M	A	-	-	T	-	-	-	-	-	-	I	-	-	-	-	-	R	-	-	-	H	F	-	-	-	-	W	-	W	V	-	-	-	S	G	-	-	R	F	-	-	V	P
Mafa-LILRB1*007:01, 02		-	S	L	-	-	A	-	-	T	-	-	-	-	-	-	I	-	-	-	-	-	R	-	-	-	-	S	-	V	H	-	W	-	W	V	-	-	H	S	G	I	-	S	A	-	-	V	P
Mafa-LILRB1*007:03, 04		-	S	L	-	-	A	-	-	T	-	-	-	-	-	-	I	-	-	-	-	-	R	-	-	-	-	S	-	V	H	-	W	-	W	V	-	-	H	S	G	I	-	S	A	-	-	V	P
Mafa-LILRB1*008:01, 03		-	S	L	-	-	A	R	-	T	-	-	-	-	-	-	I	-	-	-	-	-	R	-	-	C	-	S	-	-	-	-	W	-	W	V	-	-	H	S	G	I	-	S	D	-	-	V	P
Mafa-LILRB1*008:02		-	S	L	-	-	A	R	-	T	-	-	-	-	-	-	I	-	-	-	-	-	R	-	-	C	-	S	-	-	-	-	W	-	W	V	-	-	H	S	G	V	-	S	D	-	-	V	P
Mafa-LILRB1*008:04		-	S	L	-	-	A	R	-	T	-	-	-	-	-	-	I	-	-	-	-	-	R	-	-	C	-	S	-	-	-	-	W	-	W	V	-	-	H	S	G	I	-	S	D	-	-	V	P
Mafa-LILRB1*009:01		-	S	L	R	-	T	R	S	T	-	-	S	Y	-	S	F	-	-	-	-	S	-	-	-	-	-	-	R	T	-	-	-	-	W	V	-	-	-	S	G	-	-	R	-	-	-	V	P
Mafa-LILRB1*009:02		-	R	L	R	-	T	R	S	T	-	-	S	Y	-	S	F	-	-	V	D	S	-	-	-	-	-	-	G	T	-	-	A	-	R	V	-	-	-	S	G	-	-	S	-	-	-	V	P
Paha-LILRB1*010:01, 02, 03, 04		T	S	L	-	-	T	-	-	T	V	-	-	-	-	N	T	-	-	-	-	-	-	-	-	-	-	-	-	T	-	-	-	-	-	V	-	-	-	S	G	-	-	R	-	-	-	V	P
[truncated: 6 more columns]

## Sheet: Suppl Table 7B
Domain		D1
codon		25	26	27	28	31	37	38	42	48	49	53	57	58	61	65	67	68	69	73	74	75	77	79	80	81	85	89	93	94	96	98	100	102	104	105	106	109	110	115	118	121
Hosa-LILRB2	Origin	T	I	P	x	T	D	S	Q	L	S	S	Q	E	R	K	S	A	S	R	I	R	E	V	K	N	H	I	H	T	R	G	Q	Y	R	A	R	E	L	V	M	A
Mamu-LILRB2*001:01	Burma	I	L	-	P	-	-	R	-	-	R	N	L	G	H	R	-	-	-	S	-	-	-	-	R	K	P	-	D	A	-	R	L	-	H	S	W	Q	H	E	V	T
Mamu-LILRB2*005:01, 02, 04, 05, 06	Burma, China	I	L	-	x	M	-	R	-	-	R	N	R	-	-	R	-	T	-	L	-	-	-	-	-	K	P	-	D	A	-	R	-	-	H	S	W	-	-	E	V	-
Mamu-LILRB2*006:01	Burma, China	I	L	-	x	M	-	R	-	-	R	N	R	-	-	R	-	T	-	L	-	-	-	-	-	K	P	-	D	A	-	R	-	-	H	S	W	-	-	E	V	-
Mamu-LILRB2*006:02	India	I	L	-	x	M	-	R	-	-	R	N	W	-	-	R	-	T	-	L	-	-	-	-	-	K	P	-	D	A	-	R	-	-	H	S	W	-	-	E	V	-
Mamu-LILRB2*007:01	India	-	L	-	x	M	-	R	-	-	R	N	R	-	-	R	P	-	-	L	V	-	-	-	-	K	P	-	D	A	-	R	-	S	-	N	S	-	P	E	V	G
Mamu-LILRB2*007:02	India	-	L	-	x	M	-	R	-	-	R	N	L	G	H	R	-	-	-	L	-	-	-	-	-	K	P	-	-	A	-	R	-	S	-	N	S	-	P	E	V	-
Mamu-LILRB2*008:01, 03	Burma, China, India	I	L	-	x	-	-	R	-	-	R	N	R	-	H	R	-	-	-	L	V	-	-	-	-	K	P	T	-	-	-	R	L	-	H	S	W	-	P	E	V	V
Mamu-LILRB2*008:02	China	I	L	-	x	-	-	R	-	-	R	N	R	-	H	R	-	-	-	L	V	-	-	-	-	K	P	T	-	-	-	R	L	-	H	S	W	-	P	E	V	V
Mamu-LILRB2*011:01, 02, 07, 08	Burma, China	I	L	-	x	M	-	R	-	-	R	N	L	G	H	R	-	-	-	S	-	-	-	-	R	K	P	-	D	A	-	R	-	-	H	S	W	-	H	E	V	-
Mamu-LILRB2*011:04	India, Burma	I	L	-	x	M	-	R	-	-	R	N	L	G	H	R	-	-	-	S	-	-	-	-	R	K	P	-	D	A	-	R	-	-	H	S	W	-	H	E	V	-
Mamu-LILRB2*011:05	India	I	L	-	x	M	-	R	-	-	R	N	L	G	H	R	-	-	-	S	-	-	-	-	R	K	P	-	D	A	-	R	-	-	H	S	W	-	H	E	V	-
Mamu-LILRB2*011:06	India, Burma	I	L	-	x	M	-	R	-	-	R	N	L	G	H	R	-	-	-	S	-	-	-	-	R	K	P	-	D	A	-	R	-	-	H	S	W	-	H	E	V	-
Mamu-LILRB2*012:01	Burma	I	L	-	x	M	-	R	-	-	R	N	L	G	H	R	-	-	-	S	-	-	-	-	R	K	P	-	-	A	-	R	-	-	H	S	W	-	H	E	V	-
Mafa-LILRB2*001:01		I	L	L	P	-	-	R	-	-	R	N	L	G	H	R	-	-	-	S	-	-	-	-	R	K	P	-	D	A	-	R	L	-	H	S	W	-	H	E	V	T
Mafa-LILRB2*001:02		I	L	-	P	-	-	R	-	-	R	N	L	G	H	R	-	-	-	S	-	-	-	-	R	K	P	-	D	A	-	R	L	-	H	S	W	V	H	E	V	T
Mafa-LILRB2*001:03, 04		I	L	-	P	-	-	R	-	-	R	N	L	G	H	R	-	-	-	S	-	-	-	-	R	K	P	-	D	A	-	R	L	-	H	S	W	-	H	E	V	T
Mafa-LILRB2*002:01, 02		I	L	-	R	-	-	R	-	-	R	N	L	G	H	R	-	-	-	S	-	-	-	-	R	K	P	-	D	A	-	R	L	-	H	S	W	-	H	E	V	T
Mafa-LILRB2*002:04		I	L	-	R	-	-	R	-	-	R	N	L	G	H	R	-	-	-	S	-	-	-	-	R	K	P	-	D	A	-	R	L	-	H	S	W	-	H	E	V	T
Mafa-LILRB2*003:01, 06		I	L	-	R	-	-	R	-	-	R	N	L	G	H	R	-	-	-	S	-	-	-	-	R	K	P	-	D	A	-	R	L	-	H	S	W	-	H	E	V	T
Mafa-LILRB2*003:05		I	L	-	R	-	-	R	-	-	R	N	L	G	H	R	-	-	-	S	-	-	-	-	R	K	P	-	D	A	-	R	L	-	H	S	W	-	H	E	V	T
Mafa-LILRB2*003:08		I	L	-	R	-	-	R	-	I	R	N	L	G	H	R	-	-	-	L	V	-	-	-	R	K	P	-	D	A	-	R	L	-	H	S	W	-	H	E	V	T
Mafa-LILRB2*004:01		I	L	-	x	M	-	R	-	-	R	N	L	G	H	R	-	-	-	S	-	-	-	L	R	K	P	-	D	A	-	R	-	-	H	S	W	-	H	E	V	-
Mafa-LILRB2*004:02		I	L	-	x	M	-	R	-	-	R	N	L	G	H	R	-	-	-	S	-	-	-	-	R	K	P	-	D	A	-	R	-	-	H	S	W	-	H	E	V	-
Mafa-LILRB2*004:04		I	L	-	x	M	-	R	-	-	R	N	L	G	H	R	-	-	-	S	-	-	-	-	R	K	P	-	D	A	-	R	-	-	H	S	W	-	H	E	V	-
Mafa-LILRB2*005:01		I	L	-	x	M	-	R	-	-	R	N	R	-	-	R	-	T	-	L	-	-	-	-	-	K	P	-	D	A	-	R	-	-	H	S	W	-	-	E	V	-
Mafa-LILRB2*007:01		-	L	-	x	M	-	R	-	-	R	N	R	-	-	R	P	-	-	L	V	Q	-	-	-	K	P	-	-	A	-	R	-	-	-	S	W	-	P	E	V	G
Mafa-LILRB2*007:02		-	L	-	x	M	-	R	-	-	R	N	R	-	-	R	P	-	-	L	V	Q	-	-	-	K	P	-	-	A	-	R	-	-	-	S	W	-	P	E	V	G
Mafa-LILRB2*007:03		-	L	-	x	M	-	R	-	-	R	N	L	G	H	R	-	-	-	L	-	-	-	-	-	K	P	-	-	A	-	R	-	S	-	N	S	-	P	E	V	-
Mafa-LILRB2*007:05		I	L	-	x	M	-	R	-	-	R	N	L	G	H	R	-	-	-	L	V	G	-	-	-	K	P	-	-	A	-	R	-	-	-	N	S	-	P	E	V	-
Mafa-LILRB2*008:01, 03, 04		I	L	-	x	-	-	R	-	-	R	N	R	-	H	R	-	-	-	L	V	-	-	-	-	K	P	T	-	-	-	R	L	-	H	S	W	-	P	E	V	V
Mafa-LILRB2*008:02		I	L	-	x	M	-	R	-	-	R	N	R	-	H	-	-	-	-	L	V	-	-	-	-	K	P	-	D	A	-	R	L	-	H	S	W	-	P	E	V	-
Mafa-LILRB2*008:05		I	L	-	x	-	-	H	-	-	R	N	R	-	H	-	-	-	-	L	V	-	-	-	-	K	P	-	D	A	-	R	-	-	H	S	W	-	P	E	V	V
Mafa-LILRB2*009:01		I	L	-	x	M	-	R	-	-	R	N	R	G	H	R	-	-	-	L	-	-	-	-	-	K	P	-	D	A	-	R	-	-	H	S	W	-	H	E	V	-
Mafa-LILRB2*010:01		I	L	-	R	-	-	R	-	-	R	N	L	G	H	R	-	-	-	S	-	-	-	-	R	K	P	-	D	A	-	R	L	-	H	S	W	-	H	E	V	T
Paha-LILRB2*013:01, 03		I	L	-	x	-	-	R	-	-	R	N	R	-	-	R	-	-	-	L	-	-	-	-	-	K	P	-	D	G	-	R	-	-	H	S	W	-	H	E	V	-
Paha-LILRB2*013:02		I	L	-	x	-	-	P	-	-	R	N	R	-	-	R	-	-	-	L	-	-	-	-	-	K	P	-	D	G	-	R	-	-	H	S	W	-	H	E	V	-
Paha-LILRB2*014:01, 02, 03		I	L	-	x	-	-	R	R	-	R	N	R	-	-	R	-	-	P	L	V	-	K	-	-	K	P	-	-	A	Q	R	-	-	H	N	W	-	-	E	V	-
Paha-LILRB2*015:01		I	L	-	x	-	N	R	-	-	R	N	R	-	H	R	-	-	-	L	V	-	-	-	-	K	P	T	-	A	-	R	-	-	H	I	W	-	P	E	V	V
Domain		D2
codon		123	130	136	138	140	146	148	149	151	152	153	155	161	162	165	167	168	169	170	172	173	174	175	176	177	178	179	181	184	185	190	194	195	198	199	201	202	203	204	205	206	207	210	211	220
Hosa-LILRB2	Origin	P	Q	T	G	R	E	Q	V	F	G	G	I	E	D/E	P	C	L	N	S	P	H	A	R	G	S	S	R	I	V	G	N	S	H	Y	G	D	L	N	S	P	Y	V	S	P	P
Mamu-LILRB2*001:01	Burma	S	L	A	-	N	D	-	L	-	-	-	-	*	D	-	-	-	-	-	-	S	T	-	-	A	-	-	V	-	-	S	-	Y	-	-	-	S	H	-	-	-	-	L	-	-
Mamu-LILRB2*005:01, 02, 04, 05, 06	Burma, China	R	L	A	-	N	D	-	-	S	-	-	-	-	D	-	R	-	-	-	-	-	T	-	-	-	-	-	V	-	-	S	-	Y	-	-	-	S	T	F	-	-	-	L	-	-
Mamu-LILRB2*006:01	Burma, China	R	L	A	-	N	D	-	-	S	-	-	-	-	D	-	R	-	-	-	-	-	T	-	-	-	-	-	V	-	-	S	-	Y	-	-	-	S	T	F	-	-	-	L	-	-
Mamu-LILRB2*006:02	India	R	L	A	-	N	D	-	-	S	-	-	-	-	D	-	R	-	-	-	-	-	T	-	-	-	-	-	V	-	-	S	-	Y	-	-	-	S	T	F	-	-	-	L	-	-
Mamu-LILRB2*007:01	India	R	L	A	-	S	D	-	M	-	D	S	T	-	D	-	R	-	-	C	S	-	-	-	-	W	-	W	V	-	-	S	R	Y	-	S	-	S	R	-	-	-	-	L	-	-
Mamu-LILRB2*007:02	India	S	L	A	-	S	V	-	-	-	D	-	T	-	D	-	R	-	-	C	S	-	-	-	-	W	-	W	V	-	-	S	-	Y	-	S	-	S	R	-	-	-	-	L	-	-
Mamu-LILRB2*008:01, 03	Burma, China, India	S	L	A	-	N	D	-	L	-	-	-	-	*	D	-	-	-	-	-	-	S	T	-	-	A	-	-	V	-	-	S	-	Y	-	-	-	S	R	-	-	-	-	L	-	-
Mamu-LILRB2*008:02	China	S	L	A	A	N	D	-	L	-	-	-	-	*	D	-	-	-	-	-	-	S	T	-	-	A	-	-	V	-	-	S	-	Y	-	-	-	S	R	-	-	-	-	L	-	-
Mamu-LILRB2*011:01, 02, 07, 08	Burma, China	S	L	A	-	N	D	R	-	-	D	-	V	-	D	S	-	-	-	F	-	R	T	-	-	-	-	-	V	-	-	S	-	Y	-	-	-	S	S	F	-	-	L	L	-	S
Mamu-LILRB2*011:04	India, Burma	S	L	A	-	N	D	R	-	-	D	-	V	-	D	S	-	-	-	F	-	-	T	-	-	-	-	-	V	-	-	S	-	Y	-	-	-	S	S	F	-	-	L	L	-	S
Mamu-LILRB2*011:05	India	S	L	A	-	N	D	R	-	-	D	-	V	-	D	S	F	-	S	-	-	R	T	-	-	-	-	-	V	-	-	S	-	Y	-	-	-	S	S	F	-	-	L	L	-	S
Mamu-LILRB2*011:06	India, Burma	S	L	A	-	N	D	R	-	-	D	-	V	-	D	S	-	-	S	-	-	R	T	-	-	-	-	-	V	-	-	S	-	Y	-	-	-	S	S	F	-	-	L	L	-	S
Mamu-LILRB2*012:01	Burma	R	L	A	-	N	D	-	-	S	-	-	-	-	D	-	-	-	-	-	-	-	T	-	-	-	-	-	V	A	-	S	-	Y	-	-	-	S	S	F	-	-	-	L	-	S
Mafa-LILRB2*001:01		S	L	A	-	N	D	-	L	-	-	-	-	*	D	-	-	-	-	-	-	S	T	-	-	A	-	-	V	-	-	S	-	Y	-	-	-	S	H	-	-	-	-	L	-	-
Mafa-LILRB2*001:02		S	L	A	-	N	D	-	L	-	-	-	-	*	D	-	-	-	-	-	-	S	T	-	-	A	-	-	V	-	-	S	-	Y	-	-	-	S	H	-	-	-	-	L	-	-
Mafa-LILRB2*001:03, 04		S	L	A	-	N	D	-	L	-	-	-	-	*	D	-	-	-	-	-	-	S	T	-	-	A	-	-	V	-	-	S	-	Y	-	-	-	S	H	-	-	-	-	L	-	-
Mafa-LILRB2*002:01, 02		S	L	A	-	N	D	-	-	S	-	-	-	-	D	-	-	-	I	-	-	R	T	-	-	-	F	Q	V	-	-	S	-	Y	-	-	-	S	H	-	-	-	-	L	-	-
Mafa-LILRB2*002:04		S	L	A	-	N	D	-	L	-	-	-	-	*	D	-	-	-	-	-	-	S	T	-	-	A	-	-	V	-	-	S	-	Y	-	-	-	S	S	F	-	-	-	L	-	S
Mafa-LILRB2*003:01, 06		S	L	A	-	N	D	-	L	-	-	-	-	*	D	-	-	-	-	-	-	S	T	-	-	A	-	-	V	-	-	S	-	Y	-	-	-	S	S	F	-	-	-	L	-	S
Mafa-LILRB2*003:05		S	L	A	-	N	D	-	L	-	-	-	-	*	D	-	-	-	-	-	-	S	T	-	-	A	-	-	V	-	-	S	-	Y	-	-	-	S	R	-	-	-	-	L	-	-
Mafa-LILRB2*003:08		S	L	A	-	N	D	-	L	-	-	-	-	*	D	-	-	-	-	-	-	S	T	-	-	A	-	-	V	-	-	S	-	Y	-	-	-	S	S	F	-	-	-	L	-	S
Mafa-LILRB2*004:01		S	L	A	-	N	D	R	-	-	D	-	-	-	D	S	-	-	-	-	-	R	T	-	-	-	-	-	V	-	-	S	-	Y	-	-	-	S	S	F	-	-	L	L	R	S
Mafa-LILRB2*004:02		S	L	A	-	N	D	R	-	-	D	-	-	-	D	S	-	-	-	-	-	R	T	-	-	-	-	-	V	-	-	S	-	Y	-	-	-	S	S	F	-	-	L	L	R	S
Mafa-LILRB2*004:04		S	L	A	-	N	D	R	-	-	D	-	-	-	D	S	-	-	-	-	-	R	T	-	-	-	-	-	V	-	-	S	-	Y	C	-	-	S	S	F	-	-	L	L	R	S
Mafa-LILRB2*005:01		R	L	A	-	N	D	-	-	S	-	-	-	-	D	-	R	-	-	-	-	-	T	-	-	-	-	-	V	-	-	S	-	Y	-	-	-	S	T	F	-	-	-	L	-	-
Mafa-LILRB2*007:01		S	L	A	-	S	D	-	-	-	D	S	T	-	D	-	R	-	-	C	S	-	-	-	-	W	-	W	V	-	-	S	R	Y	-	S	-	S	R	-	-	-	-	L	-	-
Mafa-LILRB2*007:02		R	L	A	-	S	D	-	-	-	D	S	T	-	D	-	R	-	-	C	S	-	-	-	-	W	-	W	V	-	-	S	R	Y	-	S	-	S	R	-	-	-	-	L	-	-
Mafa-LILRB2*007:03		S	L	A	-	S	V	-	-	-	D	-	T	-	D	-	R	-	-	C	S	-	-	-	-	W	-	W	V	-	-	S	-	Y	-	S	-	S	R	-	-	-	-	L	-	-
Mafa-LILRB2*007:05		R	L	A	-	N	V	R	-	-	D	S	T	-	D	-	-	-	-	C	S	-	-	-	-	W	-	W	V	-	-	S	-	Y	-	S	-	S	R	-	-	-	-	L	-	-
Mafa-LILRB2*008:01, 03, 04		S	L	A	-	N	D	-	L	-	-	-	-	*	D	-	-	-	-	-	-	S	T	-	-	A	-	-	V	-	-	S	-	Y	-	-	-	S	R	-	-	-	-	L	-	-
Mafa-LILRB2*008:02		S	L	A	-	N	D	-	L	-	-	-	-	-	D	-	-	-	-	-	-	R	T	-	-	A	-	-	V	-	V	S	-	Y	-	-	-	S	R	-	-	H	-	L	-	-
Mafa-LILRB2*008:05		S	L	A	-	N	D	-	L	-	-	-	-	*	D	-	-	-	-	-	-	S	T	-	A	-	-	-	V	-	-	S	-	Y	-	-	-	S	R	-	-	-	-	L	-	-
Mafa-LILRB2*009:01		R	L	A	-	N	D	R	-	L	D	-	-	-	D	-	-	-	I	-	-	R	T	-	-	-	-	-	V	-	-	S	-	Y	-	-	E	-	H	-	R	-	-	L	-	-
Mafa-LILRB2*010:01		S	L	A	E	N	D	-	-	S	-	-	-	-	D	-	-	-	I	-	-	R	T	-	-	-	F	Q	-	-	-	S	-	Y	-	-	-	S	H	-	-	-	-	L	-	-
Paha-LILRB2*013:01, 03		R	L	A	-	N	D	-	-	-	D	-	-	-	E	-	R	-	-	C	S	-	-	H	-	W	-	W	V	-	-	S	-	Y	-	S	-	S	R	-	-	-	-	L	-	-
Paha-LILRB2*013:02		R	L	A	-	N	D	-	-	-	D	-	-	-	E	-	R	-	-	C	S	-	-	H	-	W	-	W	V	-	-	S	-	Y	-	S	-	S	R	-	-	-	-	L	-	-
Paha-LILRB2*014:01, 02, 03		S	L	A	-	N	D	-	-	-	D	-	-	-	D	-	-	-	I	-	-	R	T	-	-	-	-	-	V	-	-	S	-	Y	-	-	I	S	S	-	-	-	-	L	-	-
Paha-LILRB2*015:01		S	L	-	-	S	D	-	L	-	D	V	-	G	D	-	-	V	-	-	-	-	T	-	-	-	-	-	V	-	-	S	-	Y	-	-	-	S	A	-	-	N	-	L	-	S
