# Supplementary material for: LILRB1 and LILRB2 genomics and transcriptomics in macaque and baboon species: polymorphism, diversification, and extensive alternative splicing
Source: Front Immunol. 2026 Jan 9;16:1706720. doi: 10.3389/fimmu.2025.1706720 (PMC12827074; doi:10.3389/fimmu.2025.1706720)
Supplement: Supplementary Table 8 — Overview of the total number of human (HLA), rhesus macaque (Mamu), long-tailed macaque (Mafa), and Hamadryas baboon (Paha) MHC class I sequences and complete exon 4 sequences used for alpha 3 domain analysis (A) and the polymorphisms detected at different alpha 3 domain positions in the macaque and baboon species (B). (A) The data were obtained from IPD-IMGT/HLA database release 3.60 and IPD-MHC NHP release 3.14.0.0. ^For the Hamadryas baboon, additional data from a manuscript currently in preparation are included. Sequences containing a premature stop codon were excluded from further analysis in Supplementary Table 8B and Figure 6. (B) Amino acid (Aa) positions discussed in the main text are highlighted with distinct background coloring. Identity with the consensus is indicated by a dash (“-”), amino acid substitutions are represented by the standard one-letter code, and a deletion is indicated by an asterisk (“*”). Polymorphisms within the sequences are denoted by a slash separating the relevant one-letter codes, with the number of sequences containing each polymorphism given in parentheses for positions included in Figure 6, as well as for other positions when the polymorphism is represented by only a small number of sequences. [file Table8.xlsx]

## Sheet: Suppl Table 8A
Allotype	# Sequences IPD	# Full length exon 4	# Unique exon 4 nt seq.	# Unique exon 4 protein seq.	% Protein seq relative to full length exon 4
HLA-A	8640	6489	718	462 (63 premature stopcodon)	7.12
HLA-B	10446	7801	659	383 (51 premature stopcodon)	4.91
HLA-C	8743	6767	691	415 (36 premature stopcodon)	6.13
HLA-G	177	173	24	12 (1 premature stopcodon)	6.9
Mamu-A1	278	253	75	40	16.2
Mamu-B	849	807	270	181 (7 premature stopcodon)	22.4
Mafa-A1	353	334	99	55	16.5
Mafa-B	974	936	402	252 (8 premature stopcodon)	26.6
Paha-A^	36	36	24	19	52.8
Paha-B^	151	151	92	63 (1 premature stopcodon)	41.7

## Sheet: Suppl Table 8B
Aa position	Consensus	Mamu-A1	Mafa-A1	Paha-A	Mamu-B	Mafa-B	Paha-B
183	D	D(39)/N(1)	-	D(23)/N(1)	D(161)/E(12)/N(1)	D(228)/E(15)/A(1)	D(56)/E(5)/N(2)/G(1)
184	P	P/S	P/L		P/L/T/S/R(1)	P/S/L/R/T(1)	P/R/T(1)
185	P	-	-	-	-	-	P/L(1)
186	K	-	K/E(1)	K/T(1)	-	-	-
187	T	-	-	-	-	-	-
188	H	-	-	-	H/Y/L/Q(1)	H/Y/Q/D(1)/R(1)	H/Y/Q
189	V	-	-	-	V(168)/M(6)	V(231)/M(13)	V(61)/M(3)
190	T	-	-	-	T/I	T/A	T/I(1)
191	H	-	-	-	-	-	H/R(1)
192	H	-	-	-	H/Q(1)	-	H/N/Q
193	P	-	-	-	P/S/R(1)	P/R	P/S
194	V	V(34)/I(6)	V(48)/I(7)	V(21)/I(3)	V(137)/I(37)	V(189)/I(54)/F(1)	V(43)/I(21)
195	S	-	-	-	S/A(1)	S/P(1)/F(1)	-
196	D	-	-	D/N(1)	D/N	D/N	D/N
197	H	H/Y/Q	H/Q/Y/R(1)	H/Y	H/N(1)	-	-
198	E	-	-	-	-	-	-
199	A	-	A/T(1)	A/S(1)	A/T/S(1)/V(1)	A/V/T	A/T/V
200	T	-	-	-	T/A/I	T/N/A/I	-
201	L	-	-	-	-	L/V(1)	-
202	R	-	-	-	-	-	-
203	C	-	-	-	-	-	-
204	W	-	-	-	W/C(1)/R(1)	W/C/R(1)	-
205	A	-	-	-	A/V(1)	A/V	-
206	L	L/R/M	L/V(1)	L/V(1)	-	-	-
207	G	-	-	G(23)/D(1)	-	-	G(63)/D(1)
208	F	-	-	-	-	-	-
209	Y	-	-	-	Y/N(1)	Y/N	Y/N
210	P	-	-	-	-	-	-
211	A	-	A/E(1)/V(1)	-	A/V/P(1)	A/P/V	-
212	E	E/G	E/G	-	E/D(1)/G(1)	E/D/K/G(1)	-
213	I	I/T	-	-	-	-	-
214	T	-	-	-	T/S	T/S/I	T/S
215	L	-	-	-	-	L/V(1)	L/M(1)
216	T	-	-	-	-	T/R(1)/N(1)	-
217	W	W/R	-	-	-	W/A(1)	-
218	Q	Q/K/R	Q/K/R/W(1)	-	-	Q/A(1)/R(1)	-
219	R	-	R/Q(1)	R/Q(1)	R/Q/W	R/Q/W/A(1)	R/W/Q(1)
220	D	D/G	-	-	D/N/A(1)/E(1)	D/N/G/E(1)/H(1)	D/N(1)
221	G	-	G/R(1)	-	G/R/E(1)	G/E/R/W(1)	-
222	E	-	-	-	-	E/G(1)	-
223	D	D/E	D/E	D/E	D/E	D/E/G(1)	D/E
224	Q	-	-	-	Q/L(1)	Q/L(1)/A(1)	Q/R/E(1)
225	T	-	-	-	T/N(1)	T/N/A(1)	-
226	Q	-	-	Q/P(1)	-	Q/S(1)	-
227	D	D/E	-	-	D/G	D/G(1)	-
228	T	T/M/A	-	-	T/I	T/I/M(1)/H(1)	T/I
229	E	-	-	-	E/Q	E/Q/K/R(1)	E/K(1)
230	L	-	-	-	L/F/V(1)	L/F/P(1)/A(1)/V(1)	L/F
231	V	-	-	V/M(1)	V/M(1)	V/M/C(1)	V/M(1)
232	E	-	-	-	E/K(3)	E/K/G	E/K(1)
233	T	T/N	-	-	T/S	T/S(1)/D(1)/I(1)	-
234	R	-	-	-	-	R/Q(1)	-
235	P	-	-	-	-	P/A(1)	-
236	A	A/T	A/T	T/A/E	G/A/V/E(1)	A/V/G/R/E(1)	A/G/V
237	G	-	-	-	-	G/R(1)	G/E(1)
238	D	-	-	-	D/N	D/N/R(1)	D/N
239	G	-	-	-	-	G/W(1)	-
240	T	T/N	T/N	-	-	T/N	T/I(1)
241	F	-	-	-	F/Y	F/Y/L(1)	F/Y
242	Q	-	-	-	Q/R	Q/P(1)	-
243	K	-	-	-	-	K/E(1)	-
244	W	-	-	-	-	W/R(1)/V(1)	-
245	A	-	A/V	-	G/A/E(2)/S(1)	G/A	G/A/R(1)
246	A	-	-	-	A/D(1)/T(1)/G(1)	A/S(1)/D(1(/T(1)	A/T(1)
247	V	-	V/M(1)	-	-	V/C(1)	-
248	V	-	V/M(1)	-	V/G(1)	V/G/L(1)	V/G
249	V	-	-	-	-	V/G(1)	-
250	P	-	-	-	P/S/L(1)	P/S/A(1)	-
251	S	-	-	-	-	S/A/F(1)	S/F(1)
252	G	G/E	-	-	G/A(1)	G/A(1)/E(1)/W(1)	-
253	E	K(21)/E(18)/G(1)	K(28)/E(26)/N(1)	K(19)/E(5)	-	E(242)/G(1)/R(1)	E(63)/K(1)
254	E	-	-	-	E/K(1)	E/Q(1)/R(1)	-
255	Q	Q/H	Q/H	Q/H(1)	Q/H	Q/H/R(1)/A(1)	Q/H
256	R	-	-	R/S	R/K(1)/I(1)	R/K/T(1)/Y(1)/E(1)	-
257	Y	-	-	-	Y/H(1)/C(1)	Y/C/I(1)	Y/C(1)/S(1)
258	T	T/I	-	-	T/M/R/K(1)	T/M/R/C(1)/H(1)	T/M(1)
259	C	-	-	-	C/Y	C/H(1)/V(1)	-
260	H	-	-	-	H/R(1)/Y(1)	H/R/P(1)/V(1)/Y(1)	-
261	V	-	-	-	V/M(1)	V/Q(1)/C(1)/M(1()	-
262	Q	-	-	-	-	Q/H/E(1)/A(1)	Q/H(1)/R(1)
263	H	-	-	-	H/Q/D(1)	H/A(1)	H/P/Q(1)
264	E	-	-	-	E/K/Q	E/K/Q/R(1)	E/K/Q/R(1)
265	G	-	G/S(1)	-	-	G/L(1)	-
266	L	L/Q	-	-	-	L/P(1)/V(1)	-
267	P	P/R	P/R/T(1)/H(1)	P/R	P/R/L/T/Q(1)	P/L/R/T/S/Q/E(1)	P/L/T/R
268	E	K(24)/E(15)/R(1)	K(30)/E(24)/R(1)	E(17)/K(7)	E(169)/K(3)/Q(2)	E(234)/K(5)/Q(2)/G(2)/P(1)	E(63)/G(1)
269	P	P/L	-	-	-	P/A/L(1)/H(1)	P/A(1)
270	L	L/H	L/H	-	LV/R/I(1)	L/V/P/F(1)/T(1)/R(1)/I(1)	L/P(1)/V(1)/R(1)
271	T	-	-	-	-	T/H/N(1)/L(1)	T/H(1)
272	L	-	L/V	-	L/V(1)	L/P/V/R(1)	L/P(1)
273	R	R/K/S	R/K/S(1)	R/K	R/K	R/E/K/W(1)/I(1)	R/E(1)
274	W	-	-	-	W/*(1)	W/M	W/M(1)
