# Supplementary material for: LILRB1 and LILRB2 genomics and transcriptomics in macaque and baboon species: polymorphism, diversification, and extensive alternative splicing
Source: Front Immunol. 2026 Jan 9;16:1706720. doi: 10.3389/fimmu.2025.1706720 (PMC12827074; doi:10.3389/fimmu.2025.1706720)
Supplement: Supplementary Table 9 — Pivot tables showing the typing results of the rhesus macaque (Mamu) and long-tailed macaque (Mafa) LILRB1 (A-B) and LILRB2 (C-D) PacBio cDNA amplicons. Column A lists the different LILRB1 or LILRB2 variants. The animal IDs corresponding to each set of results are shown at the top of each column. Within each column, the distribution of reads retrieved per amplicon is indicated and corresponds to the allele or splice-variant designations listed in Column A. Some animal IDs appear two or three times, indicating that the same animal was sequenced in duplicate or triplicate. Animal IDs highlighted in red (Supplementary Table 9B) identify the animals whose LILRB1 amplicons are depicted in Supplementary Figure 2. [file Table9.xlsx]

## Sheet: Table S9A_Mamu-LILRB1-cDNA
\outl0\strokewidth0 \strokec2 Allele_Name	94077_3	94077_8	R02008_3	R02008_8	R11104_3	R11104_8	R11104_9	R12107_8	R03066_8	R03015_8	R14001_3	R14001_8	R11015_8	R11015_9	R01053_8	R01053_9	R11020_8	R12130_3	R12130_8	R08002_1	R08002_2	R08002_4	EAW_1	EAW_2	EAW_4	R02082_2	R02082_4	94071_1	94071_2	94071_4	R10025_8	R11044_8	R01085_8	R01085_9		R09155_1	R09155_5	R02006_1	R08025_1	R08025_4	R11009_1	R11009_4	R04104_1	R04104_4		R05078_1	R05078_4	R13077_1	R13077_4
Father			94077	94077	r02008	r02008	r02008	r02008	9068	94077	r01053	r01053	r01053	r01053	97021	97021	r01053	r01053	r01053	EAW	EAW	EAW				EAW	EAW				R02082	R02082	95014	95014		R02006	R02006	95014	R02006	R02006	R02006	R02006	94054	94054		A46	A46	R05078	R05078
Mother			EAW	EAW	r03066	r03066	r03066	r03066	9252	EAW	r030015	r030015	r03015	r03015	97034	97034	r08002	r08002	r08002	94071	94071	94071				94071	94071				R01085	R01085	96001	96001		97062	97062	96001	R04104	R04104	R04104	R04104	96060	96060		2CV	2CV	R03047	R03047
Mamu-LILRB1*001:01																				1		1			2					1								2						1			3	8	238
Mamu-LILRB1*001:01*3bpinex10					1															1		1			2																						2	6	402
Mamu-LILRB1*001:01*3bpinex10.33bpdelex12.delex15					1																																												1
Mamu-LILRB1*001:01*3bpinex15																																								1							1	6	135
Mamu-LILRB1*001:01*delex15					2																							1
Mamu-LILRB1*001:01*inin12.delex15					1																																												12
Mamu-LILRB1*001:01*3bpinex10.3bpinex14.delex15																							1														1	1		1								4	33
Mamu-LILRB1*001:01*3bpinex10.3bpinex15																																					1											4	306
Mamu-LILRB1*001:01*3bpinex10.AGinex14.delex15																																															1		7
Mamu-LILRB1*001:01*AGinex10.delex15																						1			1												1											1	35
Mamu-LILRB1*001:01*CAinex10																						2			3					1												1					1	1	29
Mamu-LILRB1*001:01*CAinex10.3bpinex15																									1																							1	29
Mamu-LILRB1*001:01*CAinex10.delex15																				1					2					1									1									6	288
Mamu-LILRB1*001:01*CGinex10.delex15					1															1					1			1								1	1										1	5	43
Mamu-LILRB1*001:01*3bpinex10.Cinex14.delex15																																																1	4
Mamu-LILRB1*001:01*3bpinex10.Cinex15																																																1	21
Mamu-LILRB1*001:01*Cinex10.delex15																																															1	2	68
Mamu-LILRB1*001:01*3bpinex10.delex13.delex15																																																	1
Mamu-LILRB1*001:01*delex4.delex5.3bpinex10.delex15																		1
Mamu-LILRB1*001:01*delex4.delex5.Ginex10.delex15
Mamu-LILRB1*001:01*delex10.delex13.delex15																																					1
Mamu-LILRB1*001:01*delex10.delex15
Mamu-LILRB1*001:01*Ginex10																																																3	53
Mamu-LILRB1*001:01*Ginex10.3bpinex14.delex15																																																	5
Mamu-LILRB1*001:01*Ginex10.3bpinex15																																										1		1			2	1	44
Mamu-LILRB1*001:01*Ginex10.delex15																											2										1				1	1	1	2		2	4	29	460
Mamu-LILRB1*001:02*delex15			1
Mamu-LILRB1*001:02*3bpinex10.inin15
Mamu-LILRB1*001:02*3bpinex10.33bpdelex12.delex15
Mamu-LILRB1*001:02*AGinex10.delex15
Mamu-LILRB1*001:02*CAinex10.delex15
Mamu-LILRB1*001:02*CGinex10.delex15
Mamu-LILRB1*001:02*delex4.delex5.delex15
Mamu-LILRB1*001:02*delex10.33bpdelex12.delex15
Mamu-LILRB1*001:02*delex10.delex13.delex15																		1
Mamu-LILRB1*001:02*delex10.delex15
Mamu-LILRB1*001:02*Ginex10.delex15
Mamu-LILRB1*00103*3bpinex10.3bpinex10.delex15					7																		1														1
Mamu-LILRB1*001:03*delex15					5																																									1
Mamu-LILRB1*001:03*Ginex10.delex15
Mamu-LILRB1*001:03*CAinex10.delex15					1
Mamu-LILRB1*001:03*3bpinex10.3bpinex14.delex15
Mamu-LILRB1*001:03*199bpdelex8.delex9.delex10.60pdelex11.delex15
Mamu-LILRB1*001:03*3bpinex14.delex15
Mamu-LILRB1*001:03*Cinex14.delex15
Mamu-LILRB1*001:03*3bpinex10
Mamu-LILRB1*001:03*3bpinex10.AGinex14.delex15
Mamu-LILRB1*001:03*AGinex10.delex15
Mamu-LILRB1*001:03*3bpinex10.Cinex14.delex15
Mamu-LILRB1*001:03*delex4.delex5.274bpdelex6.delex15
Mamu-LILRB1*001:03*delex10.delex15
Mamu-LILRB1*001:03*Ginex10.3bpinex14.delex15
Mamu-LILRB1*001:03*Ginex10.Cinex14.delex15
Mamu-LILRB1*001:05:02*3bpinex10.delex15																		436	33	748	2180	2001			14			885	2879	1393			620	538			11	7
Mamu-LILRB1*001:05:02*delex15										1								169	16	313	986	764		2	3	1		194	1078	484			266	508		1	3				1
Mamu-LILRB1*001:05:02*3bpinex10					1							1						101	4	314	590	560		2	9	3		191	608	304			104	173		1	2					1					5	1
Mamu-LILRB1*001:05:02																		139	5	125	298	239						61	252	104			58	118								1					2
Mamu-LILRB1*001:05:02*3bpinex10.33bpdelex12.delex15																		1			1	3						3						1
Mamu-LILRB1*001:05:02*3bpinex14.delex15																		7		3	11	11						2	14	4			5	4
Mamu-LILRB1*001:04*3bpinex15			1															72	1	66	164	130			1			52	149	99			41	67													1
Mamu-LILRB1*001:05:02*3bpinex10.3bpinex14.delex15					1															4	28	18						11	31	8			4	3
Mamu-LILRB1*001:05:02*3bpinex10.3bpinex15																		19		5	14	32			3			134	9	10			7	5			1
Mamu-LILRB1*001:05:02*3bpinex10.AGinex14.delex15																				1	6	2						1	5	6			1	2
Mamu-LILRB1*001:05:02*AGinex10.delex15																		1		4	32	32						6	15	17			1	4
Mamu-LILRB1*001:05:02*CAinex10																		8	1	23	51	40			2		1	8	30	29			9	26			2			2									1
Mamu-LILRB1*001:05:02*CAinex10.3bpinex15																			1	8	20	20						6	20	19			6	17
Mamu-LILRB1*001:05:02*CAinex10.delex15	1																	39	1	38	160	179			1	1		40	170	147			48	117			1
Mamu-LILRB1*001:05:02*CGinex10.delex15	1										1							1833		8	32	28						17	33	16			6
Mamu-LILRB1*001:05:02*3bpinex10.Cinex15																				18	25	11				1		10	34	14			6					1
Mamu-LILRB1*001:05:02*Cinex10.delex15																				6	16	22			1			9	28	18			7	4			1
Mamu-LILRB1*001:05:02*3bpinex10.delex13.delex14.delex15																		7		1		12						1	4				2	5
Mamu-LILRB1*001:05:02*3bpinex10.delex13.delex15																						6								3			1
Mamu-LILRB1*001:05:02*3bpinex10.delex15	1		1		1											1			31	736	2132	1879		7	10	3	2	876	2795	1320	1	1	585	486		2	8	7	1		1			1			4
Mamu-LILRB1*001:05:02*Ginex10																		7		48	125	81		1				45	114	32			28	27				1
Mamu-LILRB1*001:05:02*Ginex10.3bpinex14.delex15																					6	1						2	5	2			1
Mamu-LILRB1*001:05:02*Ginex10.3bpinex15																		4	3	26	68	51		1				29	75	23			9	6			1
Mamu-LILRB1*001:05:02*Ginex10.delex15																		36	2	127	439	251			2			156	546	201			66	117					1				2
Mamu-LILRB1*001:05:02*3bpinex10.inin15																1		4		5	2							6	4	15			4	5
Mamu-LILRB1*001:05:01
Mamu-LILRB1*001:05:01*3bpinex10.delex15										3349		1									8	1	419	7905	4574	3186	2399		8		2577	4253							2	1		1	1	1			4
Mamu-LILRB1*001:05:01*3bpinex10.3bpinex15																																														1
Mamu-LILRB1*001:05:01*3bpinex10																																				1
Mamu-LILRB1*001:05:01*3bpinex10.33bpdelex12.delex15										7													2	34	12	8	6				17	16
Mamu-LILRB1*001:05:01*33bpdelex12.delex15										13														7	4	9	5				11	13
Mamu-LILRB1*001:05:01*3bpinex14.delex15										12														35	13	14	7				18	26
Mamu-LILRB1*001:05:01*3bpinex15.inin15										12													3	34	11	11	2				1	16
Mamu-LILRB1*001:05:01*AGinex14.delex15										11													1	6	4	6	1				5	5
Mamu-LILRB1*001:05:01*Cinex14.delex15																									1		1					2
Mamu-LILRB1*001:05:01*delex15										111													4	69	108	38	78		1		89	168					1
Mamu-LILRB1*001:05:01*3bpinex10.3bpinex14.delex15										32													4	96	63	27	21				17	43
Mamu-LILRB1*001:05:01*3bpinex10.3bpinex15.inin15										22													2	86	33	24	4				6	23
Mamu-LILRB1*001:05:01*3bpinex10.AGinex14.delex15										16													1	16	13	6	8				11	11
Mamu-LILRB1*001:05:01*AGinex10.delex15										45												1	2	60	48	21	28				24	30
Mamu-LILRB1*001:05:01*CAinex10.delex15										338											2		22	472	359	193	220				191	400
Mamu-LILRB1*001:05:01*CGinex10.delex15										62													3	104	58	30	35				45	81
Mamu-LILRB1*001:05:01*3bpinex10.Cinex14.delex15										21													3	42	30	21	22				21	30
Mamu-LILRB1*001:05:01*Cinex10.delex15	1									72	1											1	5	94	69	32	47				50	75												1			3
Mamu-LILRB1*001:05:01*Ginex10
Mamu-LILRB1*001:05:01*Ginex10.3bpinex14.delex15										4														24	4	6	2					9
Mamu-LILRB1*001:05:01*Ginex10.3bpinex15
Mamu-LILRB1*001:05:01*Ginex10.delex15										42													5	29	43	12	20		1	1	18	34
Mamu-LILRB1*001:05:01*3bpinex10.inin15		46								19													3	59	20	7	4	2			1	14
Mamu-LILRB1*002:01*3bpinex10.delex15
Mamu-LILRB1*002:01*delex15	2
Mamu-LILRB1*002:01*CAinex10.delex15																		1
Mamu-LILRB1*002:01*Ginex10.delex15
Mamu-LILRB1*002:01*3bpinex10									1													1			1												1						1			1
Mamu-LILRB1*002:01*3bpinex10.3bpinex14.delex15
Mamu-LILRB1*002:01*3bpinex14.delex15
Mamu-LILRB1*002:01*3bpinex10.AGinex14.delex15
Mamu-LILRB1*002:01*AGinex10.delex15
Mamu-LILRB1*002:01*CGinex10.delex15
Mamu-LILRB1*002:01*3bpinex10.Cinex14.delex15
Mamu-LILRB1*002:01*Cinex10.delex15
Mamu-LILRB1*002:01*3bpinex10.delex14.delex15
Mamu-LILRB1*002:01*delex4.115bpdelex5.3bpinex10.delex15
Mamu-LILRB1*002:01*3bpinex10.inin12.delex15
Mamu-LILRB1*002:02*3bpinex10.delex15											1
Mamu-LILRB1*002:02*3bpinex10.3bpinex14.delex15
Mamu-LILRB1*002:02*3bpinex10.Cinex14.delex15
Mamu-LILRB1*002:02*delex15			1
Mamu-LILRB1*002:02*3bpinex14.delex15
Mamu-LILRB1*002:02*3bpinex10.AGinex14.delex15
Mamu-LILRB1*002:02*AGinex10.delex15
Mamu-LILRB1*002:02*CAinex10.3bpinex14.delex15
Mamu-LILRB1*002:02*CAinex10.delex15	1																	161										181
Mamu-LILRB1*002:02*CGinex10.delex15
Mamu-LILRB1*002:02*Cinex14.delex15
Mamu-LILRB1*002:02*3bpinex10.delex14.delex15
Mamu-LILRB1*002:02*3bpinex10.delex4.115bpdelex5.delex15											1
Mamu-LILRB1*002:02*3bpinex10.delex4.delex5.delex15
Mamu-LILRB1*002:02*Ginex10.3bpinex14.delex15
Mamu-LILRB1*002:02*Ginex10.delex15	1
Mamu-LILRB1*002:03									1													1																					1				2
Mamu-LILRB1*002:03*3bpinex10.delex15																				1																1	13		2							1		1
Mamu-LILRB1*002:03*32bpdelex12.delex15
Mamu-LILRB1*002:03*3bpinex14.delex15
Mamu-LILRB1*002:03*Cinex14.delex15
Mamu-LILRB1*002:03*delex15																				2																	9	1
Mamu-LILRB1*002:03*3bpinex10.3bpinex14.delex15																																					3
Mamu-LILRB1*002:03*3bpinex10.AGinex14.delex15																																									1
Mamu-LILRB1*002:03*AGinex10.delex15																																					1
Mamu-LILRB1*002:03*CAinex10.delex15																												1
Mamu-LILRB1*002:03*CGinex10.delex15																																					1
Mamu-LILRB1*002:03*3bpinex10.Cinex14.delex15																																					1
Mamu-LILRB1*002:03*Cinex10.delex15																																					1
Mamu-LILRB1*002:03*delex4.115bpdelex5.delex15
Mamu-LILRB1*002:03*delex10.delex15																																					2
Mamu-LILRB1*002:03*Ginex10.3bpinex14.delex15
Mamu-LILRB1*002:03*Ginex10.delex15																																							1
Mamu-LILRB1*002:03*3bpinex10.inin12.delex15
Mamu-LILRB1*002:04					1			1																																	2						1
Mamu-LILRB1*00204*3bpinex10.delex15				1	3			3165	2109											8		3	5		11		1245	5		5						3	13	7	764	1041	1424	1224	2421	3930		9	17	6	4
Mamu-LILRB1*002:04*3bpinex14.delex15								18	12																		16												8	9	6	6	18	31
Mamu-LILRB1*002:04*Cinex14.delex15								16	18																		9												3	5	6	4	6	18
Mamu-LILRB1*002:04*delex15					2			2342	1546											3			5		2		75	1		2						4	2	2	384	49	906	30	1580	161		6	3	2
Mamu-LILRB1*002:04*3bpinex10.3bpinex14.delex15								25	22											2							19										1	2	11	14	17	12	27	55		1
Mamu-LILRB1*002:04*3bpinex10.3bpinex15.32bpdelex15								1	1																		6													2		1		9
Mamu-LILRB1*002:04*3bpinex10.3bpinex15.inin15								2	1
Mamu-LILRB1*002:04*3bpinex10.AGinex14.delex15								7	7																		3												2	9	1	3	4	9
Mamu-LILRB1*002:04*AGinex10.delex15								53	38												1						16										1		6	17	12	12	20	44				2
Mamu-LILRB1*002:04*CAinex10.delex15					2			324	273											1		1					97			1						1		1	49	107	92	97	162	316			1	1
Mamu-LILRB1*002:04*CGinex10.delex15			1					77	59																		28												9	12	17	17	37	56
Mamu-LILRB1*002:04*delex4.115bpdelex5.delex15								16	10											1		1			1		8										1		2		3		4	15
Mamu-LILRB1*002:04*delex4.115bpdelex5.3bpinex10.delex15								17	10																1		15									27	1		2		2		4	15			2
Mamu-LILRB1*002:04*Ginex10.delex15					2			467	334											2			1		1		198											2	151	168	292	180	522	590		1	5	1
Mamu-LILRB1*004:01*3bpinex10																																					1
Mamu-LILRB1*004:01*156bpex15																				1																231	377	20	13	141	1	167
Mamu-LILRB1*004:01*126bpex15																																					1
Mamu-LILRB1*004:01*inin15																																				96	147	10	1	39		72
Mamu-LILRB1*004:01*delex15																																				60	96	3		35		45
Mamu-LILRB1*004:01*CAinex10																																				17	16			12		6
Mamu-LILRB1*004:01*3bpinex10.delex15																																				125	197	6	2	47	1	87				1	1
Mamu-LILRB1*004:01*Ginex10																																				43	65	4		19		27
Mamu-LILRB1*004:01*Ginex10.delex15																																				24	34	1		8		15
Mamu-LILRB1*004:01*3bpinex10.inin15																																				42	40	7	2	7		1
Mamu-LILRB1*008:01.3bpinex10.3bpinex10
Mamu-LILRB1*008:01																		1
Mamu-LILRB1*008:01*delex4.delex5.delex7.3bpinex10
Mamu-LILRB1*008:01*delex4.delex5.delex7.3bpinex10.delex15
Mamu-LILRB1*008:01*delex5.delex7.3bpinex10.3bpinex14.delex15
Mamu-LILRB1*008:01*delex5.delex7.AGinex10.delex15
Mamu-LILRB1*008:01*delex5.delex7.CGinex10.delex15
Mamu-LILRB1*008:01*delex5.delex7.3bpinex10.Cinex14.delex15
Mamu-LILRB1*008:01*delex5.delex7.Cinex10.delex15
Mamu-LILRB1*008:01*delex5.delex7.delex10.delex15
Mamu-LILRB1*008:01*delex5.delex7.Ginex10.delex15
Mamu-LILRB1*008:01*delex7.delex15
Mamu-LILRB1*008:01*delex7.3bpinex10.3bpdelex11.33bpdelex12.delex15
Mamu-LILRB1*008:01*delex7.3bpinex10.3bpinex14.delex15
Mamu-LILRB1*008:01*delex7.AGinex10.delex15
Mamu-LILRB1*008:01*delex7.CGinex10.delex15
Mamu-LILRB1*008:01*delex7.3bpinex10.Cinex14.delex15
Mamu-LILRB1*008:01*delex7.Cinex10.delex15
Mamu-LILRB1*008:01*delex7.3bpinex10.delex15
Mamu-LILRB1*008:01*delex7.Ginex10.delex15
Mamu-LILRB1*008:02*delex15
Mamu-LILRB1*008:02*delex5.delex7.CAinex10.delex15
Mamu-LILRB1*008:02*delex5.delex7.3bpinex10.delex15
Mamu-LILRB1*008:02*delex5.delex7.delex10.delex15
Mamu-LILRB1*008:02*delex7
Mamu-LILRB1*008:02*delex7.3bpinex10.delex15
Mamu-LILRB1*008:03
Mamu-LILRB1*008:03*delex15
Mamu-LILRB1*008:03*3bpinex10.delex5.delex15
Mamu-LILRB1*008:03*delex5.delex7.3bpinex14.delex15
Mamu-LILRB1*008:03*delex5.delex7.CAinex10.delex15
Mamu-LILRB1*008:03*delex5.delex7.CGinex10.delex15
Mamu-LILRB1*008:03*delex5.delex7.3bpinex10.delex15
Mamu-LILRB1*008:03*delex5.delex7.delex10.delex15																																					1
Mamu-LILRB1*008:03*delex5.delex7.Ginex10.delex15
Mamu-LILRB1*008:03*delex7.delex15
Mamu-LILRB1*008:03*delex7.CAinex10.delex15
Mamu-LILRB1*008:03*delex7.CGinex10.delex15
Mamu-LILRB1*008:03*delex7.Cinex10.delex15
Mamu-LILRB1*008:03*3bpinex10.delex7.delex15
Mamu-LILRB1*008:03*delex7.delex10.delex15
Mamu-LILRB1*008:03*delex7.Ginex10.delex15
Mamu-LILRB1*008:03*Ginex10.delex15
Mamu-LILRB1*008:04*3bpinex10
Mamu-LILRB1*008:04*delex15
Mamu-LILRB1*008:04*delex5.delex7.3bpinex10.delex15
Mamu-LILRB1*008:04*delex5.delex7.delex15
Mamu-LILRB1*008:04*delex5.delex7.delex10.delex15
Mamu-LILRB1*008:04*delex5.delex7.Ginex10.delex15
Mamu-LILRB1*008:04*delex7.delex15
Mamu-LILRB1*008:04*delex7.CAinex10.delex15
Mamu-LILRB1*008:04*3bpinex10.delex7.delex15
Mamu-LILRB1*008:04*Ginex10.delex15
Mamu-LILRB1*009:01*3bpinex10	75	97	25	117	9	15	19				8	15	12	23	141	206	146			1										1				1				73						1			137
Mamu-LILRB1*009:01*delex15	465	715	133	810	13	132	47				58	69	105	91	800	996	927	1		4		1		4	4			2		2		1		2		1		276			1		1			1	687
Mamu-LILRB1*009:01	22	16	7	16	1	6	2					2	2	5	56	57	32																					13									38
Mamu-LILRB1*009:01*3bpinex15	10	7	5	12	2						3	2	4	3	24	23	18																	1				5									19
Mamu-LILRB1*009:01*3bpinex10.delex15	91	123	31	132	4	26	12				13	15	12	27	281	253	207	1		1																		60									190
Mamu-LILRB1*009:01*3bpinex10.3bpinex14.delex15	3	2		14		3							1	1	9	10	5																					3									7
Mamu-LILRB1*009:01*CAinex10.3bpinex15	1	8		9	1	2						2	1		3	3	6																					6									8
Mamu-LILRB1*009:01*CAinex10.delex15	69	57	11	54		6	8				12	5	11	3	79	73	48								1													9								1	44
Mamu-LILRB1*009:01*CGinex10.delex15		6		10		1						2	1		4	3	16																					1									1
Mamu-LILRB1*009:01*3bpinex10.Cinex14.delex15	1	5		7								1			2	1	4																					2									3
Mamu-LILRB1*009:01*Cinex10.delex15	1	11		15		1	1						5		20	3	14																														8
Mamu-LILRB1*009:01*delex5	5	2	1	3							2	2		1	10	19	10																					1									8
Mamu-LILRB1*009:01*delex5.delex15	5	18	7	28		5	1				4	1	4	4	31	70	34																					5									18
Mamu-LILRB1*009:01*delex5.3bpinex10.3bpinex15	4	14	2	15	1	3						1	2	3	8	24	18																					2					1				18
Mamu-LILRB1*009:01*delex5.3bpinex10.delex15	59	107	32	172	1	30	9				15	17	11	14	108	188	169	1																				21								1	55		1
Mamu-LILRB1*009:01*delex5.delex9.delex15	5	9	23	11		7	4				2		2	1		36	7																														2
Mamu-LILRB1*009:01*delex5.Ginex10.delex15	5	6	1	15	1	1	1				1	1	3	1	10	9	16																					3									5
Mamu-LILRB1*009:01*delex9	6	9	44	3	4	5	5				1	1	4	3	1	50																						1									13
Mamu-LILRB1*009:01*delex9.3bpinex15	2	4	7	1	5		5				2		2			23	2
Mamu-LILRB1*009:01*delex9.delex15	7	18	48	7	9	7	2					2	4	9	1	45	1																					1									14
Mamu-LILRB1*009:01*Ginex10	8	8	4	4		1					1		2	1	15	9	14			1																		6									11
Mamu-LILRB1*009:01*Ginex10.delex15	68	68	9	72	2	8	4				10	10	10	1	83	77	92																1					32								1	59	1
Mamu-LILRB1*009:01*3bpinex10.inin15	1													1	11	6	5																														1
[truncated: 70 more columns]

## Sheet: Table S9B_1_Mafa-LILRB1-Pivot_1
\outl0\strokewidth0 \strokec2 Allele_Name	\outl0\strokewidth0 \strokec2 Allele_Name	JiR11_2	JiR11_9	Ji09012_2	J10016_2	J11010_2		Ji714_3	Ji714_9	Ji0501127_3	J16024_3	J15003_3	J15003_9	J10006_3	J10006_9		Ji06001_3	J16012_3	Ji8211_1	Ji8211_3	J14005_3	Ji123_3		Ji0803004_3	J15036_3	J15036_9	Ji0511047_3	Ji0511047_9	J16011_2	J16011_9	Ji0801018_2	Ji0801018_9	J17034_2	J17034_9	Ji0406797_3	Ji0406797_9	J17040_3	Ji0708022_3	Ji0708022_9		J13012_3	J13012_9	JiR10_3	JiR10_9		JiT01_3	JiT01_9	Ji514_3	Ji514_9
Father	vader	003:04		JiR05	Ji165	Ji165		010:01		007:01	Ji0501127	Ji0501127	Ji0501127	Ji440	Ji440			Ji8211			Ji8211				Ji0511047	Ji0511047	001:01		Ji0511047	Ji0511047	004:01		Ji0406797	Ji0406797	005:03		Ji0406797	007:01			Ji12001	Ji12001	002:01			Ji342	Ji342
Mother	moeder	010:01		JiR11	JiR11	JiR11		005:02			Ji714	J10006	J10006	Ji714	Ji714		002:01	Ji06001			Ji123	002:01		001:02	Ji0803004	Ji0803004	006:01		Ji0801018	Ji0801018	008:01		Ji0801018	Ji0801018	009:01		Ji0708022	006:01			JiR10	JiR10	002:03			Ji514	Ji514	006:02
														See Mafa-LILRB1-Pivot_2
Mafa-LILRB1*001:01*3bpinsex10.delex15	Mafa-LILRB1*001:01_delex13																										663	226	168	643											1
Mafa-LILRB1*001:01*delex15	Mafa-LILRB1*001:01/02*3bpdelex8.delex13																							2			498	2	95	2							1
Mafa-LILRB1*001:02*AGinex10.delex15	Mafa-LILRB1*001:02/01*AGinex8.delex13																							1			16	1	5	5
Mafa-LILRB1*001:02*CAinex10.delex15	Mafa-LILRB1*001:02/01*CAinex8.delex13																							1			176	57	28	174					1
Mafa-LILRB1*001:02*Ginex10.delex15	Mafa-LILRB1*001:02/01*Ginex8.delex13																				1						157	64	42	184					1
Mafa-LILRB1*001:02*3bpinsex10.delex15	Mafa-LILRB1*001:02																	1			2			1923													2				129	128
Mafa-LILRB1*001:02*delex15	Mafa-LILRB1*001:01/02*3bpdelex8.delex13																	1			1			1345													2				79	105
Mafa-LILRB1*001:02*AGinex10.delex15	Mafa-LILRB1*001:01/02*AGinex8.delex13																							35																	1	1
Mafa-LILRB1*001:02*CAinex10.delex15	Mafa-LILRB1*001:01/02*CAinex8.delex13																							440																	34	45
Mafa-LILRB1*001:02*Ginex10.delex15	Mafa-LILRB1*001:01/02*Ginex8.delex13																1							491			1										1				41	35
Mafa-LILRB1*001:02*3bpinsex10.33bpdelex12.delex15	Mafa-LILRB1*001:01/02*33bpdelex10.delex13																1							53																	3	5
Mafa-LILRB1*001:02*33bpdelex12.delex15	Mafa-LILRB1*001:01/02*3bpdelex8.33bpdelex10.delex13																							38																		4
Mafa-LILRB1*001:02*CAinex14.delex15	Mafa-LILRB1*001:01/02*3bpdelex8.CAinex12.delex13																							9																	1	1
Mafa-LILRB1*001:02*Cinex10.delex15	Mafa-LILRB1*001:01/02*Cinex8.delex13																							9																		1
Mafa-LILRB1*001:02*3bpinsex10.3bpinex14.delex15	Mafa-LILRB1*001:01/02*3bpinex12.delex13																							11														1			1	2
Mafa-LILRB1*002:01	Mafa-LILRB1*002:01							1		1	2	2					810	1081			1	2590		1																			94	23
Mafa-LILRB1*002:01*115bpdelex5.3bpinsex10.delex15	Mafa-LILRB1*002:01*115bpdelex3.delex13											1					2	9				31													1		1
Mafa-LILRB1*002:01*3bpinsex10.33bpdelex12.delex15	Mafa-LILRB1*002:01*33bpdelex10.delex13							1									15	25			1	85																					1
Mafa-LILRB1*002:01*33bpdelex12.delex15	Mafa-LILRB1*002:01*3bpdelex8.33bpdelex10.delex13																10	11				36																					3
Mafa-LILRB1*002:01*3bpinex14.delex15	Mafa-LILRB1*002:01*3bpdelex8.3bpinex12.delex13																5	6				24																					1
Mafa-LILRB1*002:01*3bpinex15.inin15	Mafa-LILRB1*002:01*3bpdelex8.3bpinex13.inin13																1	2			1	25
Mafa-LILRB1*002:01*delex15	Mafa-LILRB1*002:01*3bpdelex8.delex13										1						447	658			1	1939		1											1			1					52	9
Mafa-LILRB1*002:01*inin15	Mafa-LILRB1*002:01*3bpdelex8.inin13																4	6			2	24
Mafa-LILRB1*002:01*3bpinsex10.3bpinex15.inin15	Mafa-LILRB1*002:01*3bpinex13.inin13																5	25				45
Mafa-LILRB1*002:01*86bpdelex6.3bpinsex10.delex15	Mafa-LILRB1*002:01*86bpdelex4.delex13											2					2	6			1	17																1
Mafa-LILRB1*002:01*3bpinsex10.AGinex14.delex15	Mafa-LILRB1*002:01*AGinex12.delex13										1	1					5	7				16																					1
Mafa-LILRB1*002:01*AGinex10.delex15	Mafa-LILRB1*002:01*AGinex8.delex13																14	36				58																					2
Mafa-LILRB1*002:01*3bpinsex10.CAinex14.delex15	Mafa-LILRB1*002:01*CAinex12.delex13							1									11	7				19																					1
Mafa-LILRB1*002:01*CAinex10.delex15	Mafa-LILRB1*002:01*CAinex8.delex13																198	313				649		1																			27	6
Mafa-LILRB1*002:01*CGinex10.delex15	Mafa-LILRB1*002:01*CGinex8.delex13																1	3				14
Mafa-LILRB1*002:01*3bpinsex10.Cinex14.delex15	Mafa-LILRB1*002:01*Cinex12.delex13									1	1						3	3				11													1								1
Mafa-LILRB1*002:01*Cinex10.delex15	Mafa-LILRB1*002:01*Cinex8.delex13																1	2				9																					1
Mafa-LILRB1*002:01*3bpinsex10.delex14.delex15	Mafa-LILRB1*002:01*delex12.delex13																	3			2	14
Mafa-LILRB1*002:01*3bpinsex10.delex15	Mafa-LILRB1*002:01*delex13	1						1			1						751	1151			2	2525											1		1								79	19
Mafa-LILRB1*002:01*Ginex10.delex15	Mafa-LILRB1*002:01*Ginex8.delex13																204	365			1	669													2								29	5
Mafa-LILRB1*002:01*3bpinsex10.inin12.delex15	Mafa-LILRB1*002:01*inin10.delex13																3					17
Mafa-LILRB1*002:01*3bpinsex10.inin15	Mafa-LILRB1*002:01*inin13																12	20			2	51																					1
Mafa-LILRB1*002:02	Mafa-LILRB1*002:02*3bpdelex8																	1																									4
Mafa-LILRB1*002:02*3bpinsex10	Mafa-LILRB1*002:02
Mafa-LILRB1*002:02*3bpinsex10.33bpdelex12	Mafa-LILRB1*002:02*33bpdelex10
Mafa-LILRB1*002:02*33bpdelex12	Mafa-LILRB1*002:02*3bpdelex8.33bpdelex10
Mafa-LILRB1*002:02*3bpinex15	Mafa-LILRB1*002:02*3bpdelex8.3bpinex13
Mafa-LILRB1*002:02*94bpdelex15	Mafa-LILRB1*002:02*3bpdelex8.94bpdelex13																																										1
Mafa-LILRB1*002:02*delex15	Mafa-LILRB1*002:02*3bpdelex8.delex13
Mafa-LILRB1*002:02*inin15	Mafa-LILRB1*002:02*3bpdelex8.inin13																																										1
Mafa-LILRB1*002:02*3bpinsex10.3bpinex14	Mafa-LILRB1*002:02*3bpinex12
Mafa-LILRB1*002:02*3bpinsex10.3bpinex15	Mafa-LILRB1*002:02*3bpinex13																	1						1																			3
Mafa-LILRB1*002:02*3bpinsex10.3bpinex15.inin15	Mafa-LILRB1*002:02*3bpinex13.inin13
Mafa-LILRB1*002:02*3bpinsex10.94bpdelex15	Mafa-LILRB1*002:02*94bpdelex13
Mafa-LILRB1*002:02*3bpinsex10.AGinex14	Mafa-LILRB1*002:02*AGinex12
Mafa-LILRB1*002:02*3bpinsex10.AGinex15	Mafa-LILRB1*002:02*AGinex13
Mafa-LILRB1*002:02*AGinex10	Mafa-LILRB1*002:02*AGinex8
Mafa-LILRB1*002:02*AGinex10.3bpinex15	Mafa-LILRB1*002:02*AGinex8.3bpinex13
Mafa-LILRB1*002:02*CAinex10	Mafa-LILRB1*002:02*CAinex8																	1				1
Mafa-LILRB1*002:02*CAinex10.3bpinex15	Mafa-LILRB1*002:02*CAinex8.3bpinex13																																										3
Mafa-LILRB1*002:02*CAinex10.AGinex15	Mafa-LILRB1*002:02*CAinex8.AGinex13
Mafa-LILRB1*002:02*CAinex10.delex15	Mafa-LILRB1*002:02*CAinex8.delex13
Mafa-LILRB1*002:02*3bpinsex10.delex15	Mafa-LILRB1*002:02*delex13																							1
Mafa-LILRB1*002:02*Ginex10	Mafa-LILRB1*002:02*Ginex8
Mafa-LILRB1*002:02*Ginex10.3bpinex15	Mafa-LILRB1*002:02*Ginex8.3bpinex13																	1
Mafa-LILRB1*002:02*Ginex10.AGinex15	Mafa-LILRB1*002:02*Ginex8.AGinex13
Mafa-LILRB1*002:02*Ginex10.delex15	Mafa-LILRB1*002:02*Ginex8.delex13
Mafa-LILRB1*002:02*3bpinsex10.inin15	Mafa-LILRB1*002:02*inin13																	1																									1
Mafa-LILRB1*002:03:01	Mafa-LILRB1*002:03:01*3bpdelex8																																								3		28			30	1
Mafa-LILRB1*002:03:01*3bpinsex10	Mafa-LILRB1*002:03																																								4	1	53			29		1
Mafa-LILRB1*002:03:01*3bpinex15	Mafa-LILRB1*002:03:01*3bpdelex8.3bpinex13																																								7		33			26		1
Mafa-LILRB1*002:03:01*delex13.delex14.delex15	Mafa-LILRB1*002:03:01*3bpdelex8.delex11.delex12.delex13																																								1	6	2			2	4
Mafa-LILRB1*002:03:01*delex14.delex15	Mafa-LILRB1*002:03:01*3bpdelex8.delex12.delex13																																								29	62	123	18		125	213	1
Mafa-LILRB1*002:03:01*delex15	Mafa-LILRB1*002:03:01*3bpdelex8.delex13																				2																				45	1	281	3		198	3
Mafa-LILRB1*002:03:01*3bpinsex10.3bpinex15	Mafa-LILRB1*002:03:01*3bpinex13																																				1				4	2	52			50		2
Mafa-LILRB1*002:03:01*CAinex10.delex14.delex15	Mafa-LILRB1*002:03:01*CAinex8.delex12.delex13																																								9	14	19	6		31	47
Mafa-LILRB1*002:03:01*CAinex10.delex15	Mafa-LILRB1*002:03:01*CAinex8.delex13																																									1
Mafa-LILRB1*002:03:01*3bpinsex10.delex13.delex14.delex15	Mafa-LILRB1*002:03:01*delex11.delex12.delex13																																								2	3	3	2		4	8	2
Mafa-LILRB1*002:03:01*3bpinsex10.delex14.delex15	Mafa-LILRB1*002:03:01*delex12.delex13										2						1				1																				50	74	179	28		168	267	2
Mafa-LILRB1*002:03:01*3bpinsex10.delex15	Mafa-LILRB1*002:03:01*delex13									1	1										1																1				95	110	477	55		343	603	2
Mafa-LILRB1*002:03:01*Ginex10.delex14.delex15	Mafa-LILRB1*002:03:01*Ginex8.delex12.delex13																																								13	10	37	4		30	37	3
Mafa-LILRB1*002:03:01*Ginex10.delex15	Mafa-LILRB1*002:03:01*Ginex8.delex13										1																																			1
Mafa-LILRB1*003:01*3bpinsex10	Mafa-LILRB1*003:01			5
Mafa-LILRB1*003:01*3bpinsex10.33bpdelex12.3bpinex14.delex15	Mafa-LILRB1*003:01*33bpdelex10.3bpinex12.delex13
Mafa-LILRB1*003:01*3bpinsex10.33bpdelex12.delex15	Mafa-LILRB1*003:01*33bpdelex10.delex13
Mafa-LILRB1*003:01*33bpdelex12	Mafa-LILRB1*003:01*3bpdelex8.33bpdelex10
Mafa-LILRB1*003:01*33bpinex12.delex15	Mafa-LILRB1*003:01*3bpdelex8.33bpinex10.delex13
Mafa-LILRB1*003:01*3bpinex14.delex15	Mafa-LILRB1*003:01*3bpdelex8.3bpinex12.delex13
Mafa-LILRB1*003:01*3bpinex15	Mafa-LILRB1*003:01*3bpdelex8.3bpinex13
Mafa-LILRB1*003:01*3bpinex15.inin15	Mafa-LILRB1*003:01*3bpdelex8.3bpinex13.inin13
Mafa-LILRB1*003:01*delex15	Mafa-LILRB1*003:01*3bpdelex8.delex13									1
Mafa-LILRB1*003:01*3bpinsex10.3bpinex14.delex15	Mafa-LILRB1*003:01*3bpinex12.delex13
Mafa-LILRB1*003:01*3bpinsex10.3bpinex15	Mafa-LILRB1*003:01*3bpinex13
Mafa-LILRB1*003:01*3bpinsex10.3bpinex15.inin15	Mafa-LILRB1*003:01*3bpinex13.inin13
Mafa-LILRB1*003:01*CAinex10	Mafa-LILRB1*003:01*CAinex8
Mafa-LILRB1*003:01*CAinex10.3bpinex15	Mafa-LILRB1*003:01*CAinex8.3bpinex13
Mafa-LILRB1*003:01*CAinex10.delex15	Mafa-LILRB1*003:01*CAinex8.delex13
Mafa-LILRB1*003:01*CGinex10.delex15	Mafa-LILRB1*003:01*CGinex8.delex13
Mafa-LILRB1*003:01*Ginex10	Mafa-LILRB1*003:01*Ginex8
Mafa-LILRB1*003:01*Ginex10.3bpinex15	Mafa-LILRB1*003:01*Ginex8.3bpinex13
Mafa-LILRB1*003:01*Ginex10.delex15	Mafa-LILRB1*003:01*Ginex8.delex13								1	1																	1
Mafa-LILRB1*003:01*3bpinsex10.inin15	Mafa-LILRB1*003:01*inin13
Mafa-LILRB1*003:02*3bpinsex10.33bpdelex12.delex15	Mafa-LILRB1*003:02*33bpdelex10.delex13					8
Mafa-LILRB1*003:02	Mafa-LILRB1*003:02*3bpdelex8					57
Mafa-LILRB1*003:02*33bpdelex12.delex15	Mafa-LILRB1*003:02*3bpdelex8.33bpdelex10.delex13					7
Mafa-LILRB1*003:02*3bpinex14.delex15	Mafa-LILRB1*003:02*3bpdelex8.3bpinex12.delex13					6
Mafa-LILRB1*003:02*3bpinex15	Mafa-LILRB1*003:02*3bpdelex8.3bpinex13					1
Mafa-LILRB1*003:02*3bpinsex10.3bpinex15	Mafa-LILRB1*003:02*3bpinex13					103
Mafa-LILRB1*003:02*AGinex10.delex15	Mafa-LILRB1*003:02*AGinex8.delex13					19
Mafa-LILRB1*003:02*CAinex10.3bpinex15	Mafa-LILRB1*003:02*CAinex8.3bpinex13					24
Mafa-LILRB1*003:02*CAinex10.delex15	Mafa-LILRB1*003:02*CAinex8.delex13					148
Mafa-LILRB1*003:02*CGinex10.delex15	Mafa-LILRB1*003:02*CGinex8.delex13
Mafa-LILRB1*003:02*Cinex10.delex15	Mafa-LILRB1*003:02*Cinex8.delex13
Mafa-LILRB1*003:02*Ginex10.3bpinex15	Mafa-LILRB1*003:02*Ginex8.3bpinex13					22
Mafa-LILRB1*003:02*Ginex10.delex15	Mafa-LILRB1*003:02*Ginex8.delex13					211
Mafa-LILRB1*003:03*3bpinsex10	Mafa-LILRB1*003:03
Mafa-LILRB1*003:03	Mafa-LILRB1*003:03*3bpdelex8
Mafa-LILRB1*003:03*3bpinex15	Mafa-LILRB1*003:03*3bpdelex8.3bpinex13
Mafa-LILRB1*003:03*delex15	Mafa-LILRB1*003:03*3bpdelex8.delex13
Mafa-LILRB1*003:03*3bpinsex10.3bpinex15	Mafa-LILRB1*003:03*3bpinex13
Mafa-LILRB1*003:03*CAinex10.3bpinex15	Mafa-LILRB1*003:03*CAinex8.3bpinex13
Mafa-LILRB1*003:03*CAinex10.delex15	Mafa-LILRB1*003:03*CAinex8.delex13
Mafa-LILRB1*003:03*3bpinsex10.delex15	Mafa-LILRB1*003:03*delex13
Mafa-LILRB1*003:03*Ginex10	Mafa-LILRB1*003:03*Ginex8
Mafa-LILRB1*003:03*Ginex10.3bpinex15	Mafa-LILRB1*003:03*Ginex8.3bpinex13
Mafa-LILRB1*003:03*Ginex10.delex15	Mafa-LILRB1*003:03*Ginex8.delex13
Mafa-LILRB1*003:04*3bpinsex10	Mafa-LILRB1*003:04	171
Mafa-LILRB1*003:04	Mafa-LILRB1*003:04*3bpdelex8	88
Mafa-LILRB1*003:04*3bpinex15	Mafa-LILRB1*003:04*3bpdelex8.3bpinex13	135
Mafa-LILRB1*003:04*AGinex15	Mafa-LILRB1*003:04*3bpdelex8.AGinex13	10	3
Mafa-LILRB1*003:04*delex15	Mafa-LILRB1*003:04*3bpdelex8.delex13	279
Mafa-LILRB1*003:04*3bpinsex10.3bpinex5.3bpinex15	Mafa-LILRB1*003:04*3bpinex3.3bpinex13	250
Mafa-LILRB1*003:04*3bpinsex10.AGinex15	Mafa-LILRB1*003:04*AGinex13	30	2
Mafa-LILRB1*003:04*AGinex10.3bpinex15	Mafa-LILRB1*003:04*AGinex8.3bpinex13	9
Mafa-LILRB1*003:04*AGinex10.delex15	Mafa-LILRB1*003:04*AGinex8.delex13	17	1
Mafa-LILRB1*003:04*CAinex10	Mafa-LILRB1*003:04*CAinex8	27	14
Mafa-LILRB1*003:04*CAinex10.3bpinex15	Mafa-LILRB1*003:04*CAinex8.3bpinex13	40	19
Mafa-LILRB1*003:04*CAinex10.delex15	Mafa-LILRB1*003:04*CAinex8.delex13	74
Mafa-LILRB1*003:04*3bpinsex10.delex15	Mafa-LILRB1*003:04*delex13	573
Mafa-LILRB1*003:04*3bpinsex10.Ginex15	Mafa-LILRB1*003:04*Ginex13	11	8
Mafa-LILRB1*003:04*Ginex10	Mafa-LILRB1*003:04*Ginex8	26	21
Mafa-LILRB1*003:04*Ginex10.3bpinex15	Mafa-LILRB1*003:04*Ginex8.3bpinex13	51	24
Mafa-LILRB1*003:04*Ginex10.delex15	Mafa-LILRB1*003:04*Ginex8.delex13	102
Mafa-LILRB1*003:05	Mafa-LILRB1*003:05*3bpdelex8
Mafa-LILRB1*003:05*3bpinsex10	Mafa-LILRB1*003:05
Mafa-LILRB1*003:05*3bpinex15	Mafa-LILRB1*003:05*3bpdelex8.3bpinex13
Mafa-LILRB1*003:05*3bpinsex10.AGinex15	Mafa-LILRB1*003:05*AGinex13
Mafa-LILRB1*003:05*CAinex10	Mafa-LILRB1*003:05*CAinex8
Mafa-LILRB1*003:05*CAinex10.3bpinex15	Mafa-LILRB1*003:05*CAinex8.3bpinex13
Mafa-LILRB1*003:05*CAinex10.delex15	Mafa-LILRB1*003:05*CAinex8.delex13
Mafa-LILRB1*003:05*Ginex10	Mafa-LILRB1*003:05*Ginex8
Mafa-LILRB1*003:05*Ginex10.3bpinex15	Mafa-LILRB1*003:05*Ginex8.3bpinex13
Mafa-LILRB1*003:05*Ginex10.delex15	Mafa-LILRB1*003:05*Ginex8.delex13
Mafa-LILRB1*003:06	Mafa-LILRB1*003:06*3bpdelex8
Mafa-LILRB1*003:06*3bpinsex10	Mafa-LILRB1*003:06
Mafa-LILRB1*003:06*3bpinsex10.33bpdelex12.delex15	Mafa-LILRB1*003:06*33bpdelex10.delex13
Mafa-LILRB1*003:06*33bpdelex12.delex15	Mafa-LILRB1*003:06*3bpdelex8.33bpdelex10.delex13											1
Mafa-LILRB1*003:06*3bpinex15	Mafa-LILRB1*003:06*3bpdelex8.3bpinex13
Mafa-LILRB1*003:06*delex15	Mafa-LILRB1*003:06*3bpdelex8.delex13																	2						2
Mafa-LILRB1*003:06*3bpinsex10.3bpinex14.delex15	Mafa-LILRB1*003:06*3bpinex12.delex13
Mafa-LILRB1*003:06*3bpinsex10.3bpinex15	Mafa-LILRB1*003:06*3bpinex13
Mafa-LILRB1*003:06*AGinex10.delex15	Mafa-LILRB1*003:06*AGinex8.delex13
Mafa-LILRB1*003:06*CAinex10.delex15	Mafa-LILRB1*003:06*CAinex8.delex13
Mafa-LILRB1*003:06*CGinex10.delex15	Mafa-LILRB1*003:06*CGinex8.delex13
Mafa-LILRB1*003:06*3bpinsex10.Cinex14.delex15	Mafa-LILRB1*003:06*Cinex12.delex13
Mafa-LILRB1*003:06*Cinex10.delex15	Mafa-LILRB1*003:06*Cinex8.delex13
Mafa-LILRB1*003:06*3bpinsex10.delex15	Mafa-LILRB1*003:06*delex13							1										3						3																				1
Mafa-LILRB1*003:06*Ginex10.delex15	Mafa-LILRB1*003:06*Ginex8.delex13
Mafa-LILRB1*003:07*3bpinsex10	Mafa-LILRB1*003:07
Mafa-LILRB1*003:07*3bpinsex10.33bpinex12.delex15	Mafa-LILRB1*003:07*33bpinex10.delex13																																										2
Mafa-LILRB1*003:07	Mafa-LILRB1*003:07*3bpdelex8
Mafa-LILRB1*003:07*3bpinex15	Mafa-LILRB1*003:07*3bpdelex8.3bpinex13
Mafa-LILRB1*003:07*3bpinex15.inin15	Mafa-LILRB1*003:07*3bpdelex8.3bpinex13.inin13
Mafa-LILRB1*003:07*3bpinsex10.3bpinex14.delex15	Mafa-LILRB1*003:07*3bpinex12.delex13																																										1
Mafa-LILRB1*003:07*3bpinsex10.3bpinex15	Mafa-LILRB1*003:07*3bpinex13
Mafa-LILRB1*003:07*AGinex10.delex15	Mafa-LILRB1*003:07*AGinex8.delex13
Mafa-LILRB1*003:07*CAinex10	Mafa-LILRB1*003:07*CAinex8																	1
Mafa-LILRB1*003:07*CAinex10.3bpinex15	Mafa-LILRB1*003:07*CAinex8.3bpinex13
Mafa-LILRB1*003:07*CAinex10.delex15	Mafa-LILRB1*003:07*CAinex8.delex13							1						1											2													2
Mafa-LILRB1*003:07*CGinex10.delex15	Mafa-LILRB1*003:07*CGinex8.delex13
Mafa-LILRB1*003:07*Ginex10.3bpinex15	Mafa-LILRB1*003:07*Ginex8.3bpinex13
Mafa-LILRB1*003:07*Ginex10.delex15	Mafa-LILRB1*003:07*Ginex8.delex13																																										3
Mafa-LILRB1*003:07*3bpinsex10.inin15	Mafa-LILRB1*003:07*inin13
Mafa-LILRB1*004:01*3bpinsex10	Mafa-LILRB1*004:01																										1				2	gDNA?	5	6									1
Mafa-LILRB1*004:01*104bpdelex8.delex9.delex10.delex11.delex12.delex13.delex14.delex15.26bpdelex14	Mafa-LILRB1*004:01*104bpdelex6.delex7.delex8.delex9.delex10.delex11.delex12.delex13.26bpdelex14
Mafa-LILRB1*004:01*114bpdelex7.delex8.delex9.delex10.delex11.delex12.delex13.delex14.delex15.80bpdelex14	Mafa-LILRB1*004:01*114bpdelex5.delex6.delex7.delex8.delex9.delex10.delex11.delex12.delex13.80bpdelex14
Mafa-LILRB1*004:01*3bpinsex10.124bpdelex15	Mafa-LILRB1*004:01*124bpdelex13																																1										1
Mafa-LILRB1*004:01*276bpdelex8.delex9.delex10.delex11.delex12.delex13.delex14.delex15.12bpdelex14	Mafa-LILRB1*004:01*276bpdelex6.delex7.delex8.delex9.delex10.delex11.delex12.delex13.12bpdelex14
Mafa-LILRB1*004:01*276bpdelex8.delex9.delex10.delex11.delex12.delex13.delex14.delex15.39bpdelex14	Mafa-LILRB1*004:01*276bpdelex6.delex7.delex8.delex9.delex10.delex11.delex12.delex13.39bpdelex14
Mafa-LILRB1*004:01*3bpinsex10.33bpdelex12	Mafa-LILRB1*004:01*33bpdelex10
Mafa-LILRB1*004:01*34bpdelex8.delex9.31bpdelex10	Mafa-LILRB1*004:01*34bpdelex6.delex7.31bpdelex8
Mafa-LILRB1*004:01*37bpdelex9.delex10.delex11.delex12.delex13.delex14.26bpdelex15	Mafa-LILRB1*004:01*37bpdelex7.delex8.delex9.delex10.delex11.delex12.26bpdelex13
Mafa-LILRB1*004:01	Mafa-LILRB1*004:01*3bpdelex8											1																					4
Mafa-LILRB1*004:01*124bpdelex15	Mafa-LILRB1*004:01*3bpdelex8.124bpdelex13																																1
Mafa-LILRB1*004:01*delex15	Mafa-LILRB1*004:01*3bpdelex8.delex13																																	1	1
Mafa-LILRB1*004:01*41bpdelex9.delex10.delex11.delex12.delex13.delex14.delex15.67bpdelex14	Mafa-LILRB1*004:01*41bpdelex7.delex8.delex9.delex10.delex11.delex12.delex13.67bpdelex14																																1																1
Mafa-LILRB1*004:01*42bpdelex9.delex10.delex11.delex12.delex13.delex14.delex15.21bpdelex14	Mafa-LILRB1*004:01*42bpdelex7.delex8.delex9.delex10.delex11.delex12.delex13.21bpdelex14
Mafa-LILRB1*004:01*44bpdelex8.delex9.delex10.49bpdelex11	Mafa-LILRB1*004:01*44bpdelex6.delex7.delex8.49bpdelex9
Mafa-LILRB1*004:01*91bpdelex8.delex9.delex10.delex11.delex12.delex13.delex14.delex15.21bpdelex14	Mafa-LILRB1*004:01*91bpdelex6.delex7.delex8.delex9.delex10.delex11.delex12.delex13.21bpdelex14
Mafa-LILRB1*004:01*CAinex10	Mafa-LILRB1*004:01*CAinex8																																2	1									1
Mafa-LILRB1*004:01*3bpinsex10.delex15	Mafa-LILRB1*004:01*delex13									1														1									1										1
Mafa-LILRB1*004:01*Ginex10	Mafa-LILRB1*004:01*Ginex8									1																							1
Mafa-LILRB1*004:02	Mafa-LILRB1*004:02*3bpdelex8			61
Mafa-LILRB1*004:02*3bpinsex10	Mafa-LILRB1*004:02			107
Mafa-LILRB1*004:02*3bpinsex10.33bpdelex12.delex15	Mafa-LILRB1*004:02*33bpdelex10.delex13			22
Mafa-LILRB1*004:02*33bpdelex12.delex15	Mafa-LILRB1*004:02*3bpdelex8.33bpdelex10.delex13			11
Mafa-LILRB1*004:02*3bpinex14.delex15	Mafa-LILRB1*004:02*3bpdelex8.3bpinex12.delex13			11
Mafa-LILRB1*004:02*3bpinex15	Mafa-LILRB1*004:02*3bpdelex8.3bpinex13			15
Mafa-LILRB1*004:02*delex15	Mafa-LILRB1*004:02*3bpdelex8.delex13			1017																																1
Mafa-LILRB1*004:02*3bpinsex10.3bpinex14.delex15	Mafa-LILRB1*004:02*3bpinex12.delex13			35
Mafa-LILRB1*004:02*3bpinsex10.3bpinex15	Mafa-LILRB1*004:02*3bpinex13			34
Mafa-LILRB1*004:02*AGinex10.delex15	Mafa-LILRB1*004:02*AGinex8.delex13			42
Mafa-LILRB1*004:02*3bpinsex10.CAinex14.delex15	Mafa-LILRB1*004:02*CAinex12.delex13			12
Mafa-LILRB1*004:02*CAinex10	Mafa-LILRB1*004:02*CAinex8			18
Mafa-LILRB1*004:02*CAinex10.delex15	Mafa-LILRB1*004:02*CAinex8.delex13			340
Mafa-LILRB1*004:02*Cinex10.delex15	Mafa-LILRB1*004:02*Cinex8.delex13			9
Mafa-LILRB1*004:02*3bpinsex10.delex15	Mafa-LILRB1*004:02*delex13			34
Mafa-LILRB1*004:02*Ginex10	Mafa-LILRB1*004:02*Ginex8			14
Mafa-LILRB1*004:02*Ginex10.delex15	Mafa-LILRB1*004:02*Ginex8.delex13			411
Mafa-LILRB1*005:01	Mafa-LILRB1*005:01*3bpdelex8
Mafa-LILRB1*005:01*3bpinsex10	Mafa-LILRB1*005:01
Mafa-LILRB1*005:01*3bpinsex10.124bpdelex15	Mafa-LILRB1*005:01*124bpdelex13
Mafa-LILRB1*005:01*3bpinex15	Mafa-LILRB1*005:01*3bpdelex8.3bpinex13																	1
Mafa-LILRB1*005:01*delex15	Mafa-LILRB1*005:01*3bpdelex8.delex13																	1
Mafa-LILRB1*005:01*3bpinsex10.3bpinex15	Mafa-LILRB1*005:01*3bpinex13																																															1
Mafa-LILRB1*005:01*CAinex10.delex15	Mafa-LILRB1*005:01*CAinex8.delex13
Mafa-LILRB1*005:01*3bpinsex10.delex15	Mafa-LILRB1*005:01*delex13																	1						1
Mafa-LILRB1*005:02*3bpinsex10	Mafa-LILRB1*005:02							9			3	104	65																									1										1
Mafa-LILRB1*005:02*3bpinex15	Mafa-LILRB1*005:02*3bpdelex8.3bpinex13							7			2	49	26					2
Mafa-LILRB1*005:02*delex15	Mafa-LILRB1*005:02*3bpdelex8.delex13							19			1	213	110									1
Mafa-LILRB1*005:02*3bpinsex10.3bpinex15	Mafa-LILRB1*005:02*3bpinex13											1
Mafa-LILRB1*005:02*3bpinsex10.delex15	Mafa-LILRB1*005:02*delex13							31			1	335	184
Mafa-LILRB1*005:03*3bpinsex10	Mafa-LILRB1*005:03																																		120	75	12
Mafa-LILRB1*005:03*delex15	Mafa-LILRB1*005:03*3bpdelex8.delex13									1		1												1											71	57	12
Mafa-LILRB1*005:03*CAinex10.delex15	Mafa-LILRB1*005:03*CAinex8.delex13																																		17	18
Mafa-LILRB1*005:03*Ginex10.delex15	Mafa-LILRB1*005:03*Ginex8.delex13																																		21	22	2
Mafa-LILRB1*006:01*3bpinsex10	Mafa-LILRB1*006:01							1												1				1	681	350	125	24							2			369	55
Mafa-LILRB1*006:01*3bpinex15	Mafa-LILRB1*006:01*3bpdelex8.3bpinex13																							1	26	7	9										2	13	1
Mafa-LILRB1*006:01*delex15	Mafa-LILRB1*006:01*3bpdelex8.delex13																							1	70	47	4	1										13
Mafa-LILRB1*006:01*inin15	Mafa-LILRB1*006:01*3bpdelex8.inin13																							2	48	12	3										1	5
Mafa-LILRB1*006:01*3bpinsex10.3bpinex15	Mafa-LILRB1*006:01*3bpinex13																								37	16	6	1									2	16	1
Mafa-LILRB1*006:01*CAinex10	Mafa-LILRB1*006:01*CAinex8																							3	159	118	25	10									1	81	11
Mafa-LILRB1*006:01*3bpinsex10.delex15	Mafa-LILRB1*006:01*delex13																							2	69	34	5											6	2
Mafa-LILRB1*006:01*Ginex10	Mafa-LILRB1*006:01*Ginex8																								193	140	29	7							1		2	122	16
Mafa-LILRB1*006:01*3bpinsex10.inin15	Mafa-LILRB1*006:01*inin13																								47	5	3										1	5
Mafa-LILRB1*006:02*3bpinsex10	Mafa-LILRB1*006:02																			1																										17		79	6
Mafa-LILRB1*006:02*118bpdelex5.3bpinsex10	Mafa-LILRB1*006:02*118bpdelex3																																														1	7	17
Mafa-LILRB1*006:02*118bpdelex5	Mafa-LILRB1*006:02*118bpdelex3.3bpdelex8																																													2		5	21
Mafa-LILRB1*006:02*118bpdelex5.3bpinex15	Mafa-LILRB1*006:02*118bpdelex3.3bpdelex8.3bpinex13																																													2	1	6	19
Mafa-LILRB1*006:02*118bpdelex5.delex15	Mafa-LILRB1*006:02*118bpdelex3.3bpdelex8.delex13																							1																							1	8	21
Mafa-LILRB1*006:02*118bpdelex5.3bpinsex10.3bpinex15	Mafa-LILRB1*006:02*118bpdelex3.3bpinex13																							1																						1		2	19
Mafa-LILRB1*006:02	Mafa-LILRB1*006:02*3bpdelex8																																													22		98	3
Mafa-LILRB1*006:02*3bpinex15	Mafa-LILRB1*006:02*3bpdelex8.3bpinex13																	1																												26		86	2
Mafa-LILRB1*006:02*delex15	Mafa-LILRB1*006:02*3bpdelex8.delex13																																													7		86	3
Mafa-LILRB1*006:02*Ginex15	Mafa-LILRB1*006:02*3bpdelex8.Ginex13																																													1		2	25
Mafa-LILRB1*006:02*3bpinsex10.3bpinex14.3bpinex15	Mafa-LILRB1*006:02*3bpinex12.3bpinex13																																															2
Mafa-LILRB1*006:02*3bpinsex10.3bpinex15	Mafa-LILRB1*006:02*3bpinex13																																													14		71	7
Mafa-LILRB1*006:02*3bpinsex10.AGinex15	Mafa-LILRB1*006:02*AGinex13																																													1		9	9
Mafa-LILRB1*006:02*CAinex10	Mafa-LILRB1*006:02*CAinex8																							1																						1	2	4	22
Mafa-LILRB1*006:02*CAinex10.3bpinex15	Mafa-LILRB1*006:02*CAinex8.3bpinex13			1																																										1	2	1	17
Mafa-LILRB1*006:02*3bpinsex10.Cinex15	Mafa-LILRB1*006:02*Cinex13																																															1
Mafa-LILRB1*006:02*3bpinsex10.delex15	Mafa-LILRB1*006:02*delex13																	1																1												6	1	59	194
Mafa-LILRB1*006:02*Ginex10	Mafa-LILRB1*006:02*Ginex8																																													3	4	11	37
Mafa-LILRB1*006:02*Ginex10.3bpinex15	Mafa-LILRB1*006:02*Ginex8.3bpinex13																																													3	2	5	52
Mafa-LILRB1*006:03*118bpdelex5.delex15	Mafa-LILRB1*006:03*118bpdelex3.3bpdelex8.delex13
Mafa-LILRB1*006:03*118bpdelex5.CAinex10.delex15	Mafa-LILRB1*006:03*118bpdelex3.CAinex8.delex13
Mafa-LILRB1*006:03*118bpdelex5.3bpinsex10.delex15	Mafa-LILRB1*006:03*118bpdelex3.delex13
Mafa-LILRB1*006:03*118bpdelex5.Ginex10.delex15	Mafa-LILRB1*006:03*118bpdelex3.Ginex8.delex13
Mafa-LILRB1*006:03*27bpdelex7.delex15	Mafa-LILRB1*006:03*27bpdelex5.3bpdelex8.delex13																1																		2			1
Mafa-LILRB1*006:03*3bpinsex10.33bpdelex12.delex15	Mafa-LILRB1*006:03*33bpdelex10.delex13
Mafa-LILRB1*006:03*33bpdelex12.delex15	Mafa-LILRB1*006:03*3bpdelex8.33bpdelex10.delex13
Mafa-LILRB1*006:03*3bpinex14.delex15	Mafa-LILRB1*006:03*3bpdelex8.3bpinex12.delex13
Mafa-LILRB1*006:03*AGinex14.delex15	Mafa-LILRB1*006:03*3bpdelex8.AGinex12.delex13
Mafa-LILRB1*006:03*CAinex14.delex15	Mafa-LILRB1*006:03*3bpdelex8.CAinex12.delex13
Mafa-LILRB1*006:03*delex15	Mafa-LILRB1*006:03*3bpdelex8.delex13							1																		1																					1
Mafa-LILRB1*006:03*AGinex10.delex15	Mafa-LILRB1*006:03*AGinex8.delex13																																															1
Mafa-LILRB1*006:03*AGinex10.delex15 2	Mafa-LILRB1*006:03*AGinex8.delex13 2
Mafa-LILRB1*006:03*CAinex10.delex15	Mafa-LILRB1*006:03*CAinex8.delex13
Mafa-LILRB1*006:03*CGinex10.delex15	Mafa-LILRB1*006:03*CGinex8.delex13
Mafa-LILRB1*006:03*3bpinsex10.delex15	Mafa-LILRB1*006:03*delex13																																					1
Mafa-LILRB1*006:03*delex10.delex15	Mafa-LILRB1*006:03*delex8.delex13
Mafa-LILRB1*006:03*Ginex10.delex15	Mafa-LILRB1*006:03*Ginex8.delex13																								1
Mafa-LILRB1*007:01	Mafa-LILRB1*007:01									11	13	1							4	22	13	1					1										16						1
Mafa-LILRB1*007:01*3bpinsex10.33bpdelex12.delex15	Mafa-LILRB1*007:01*33bpdelex10.delex13									21	13								4	9	7																5	1
Mafa-LILRB1*007:01*33bpdelex12.delex15	Mafa-LILRB1*007:01*3bpdelex8.33bpdelex10.delex13									35	9									7	4																7
Mafa-LILRB1*007:01*3bpinex14.delex15	Mafa-LILRB1*007:01*3bpdelex8.3bpinex12.delex13									11	8	1							18	12	11																8	3
Mafa-LILRB1*007:01*delex15	Mafa-LILRB1*007:01*3bpdelex8.delex13									1491	1590								1	980	748				1		3										782	96					1
Mafa-LILRB1*007:01*inin12.delex15	Mafa-LILRB1*007:01*3bpdelex8.inin10.delex13										1								21	12	7
Mafa-LILRB1*007:01*3bpinsex10.3bpinex14.delex15	Mafa-LILRB1*007:01*3bpinex12.delex13									24	8							1	17	15	6																12	1
Mafa-LILRB1*007:01*AGinex10.delex15	Mafa-LILRB1*007:01*AGinex8.delex13									29	38								7	24	20																23	2
Mafa-LILRB1*007:01*CAinex10.delex15	Mafa-LILRB1*007:01*CAinex8.delex13									1	1									2	1																3	1
Mafa-LILRB1*007:01*CGinex10.delex15	Mafa-LILRB1*007:01*CGinex8.delex13									3	5								13	3	2																3
Mafa-LILRB1*007:01*Cinex10.delex15	Mafa-LILRB1*007:01*Cinex8.delex13									5	5								15	5	1														1		5		1
Mafa-LILRB1*007:01*delex5.94bpdelex15	Mafa-LILRB1*007:01*delex3.3bpdelex8.94bpdelex13									1	1									1																	1
Mafa-LILRB1*007:01*delex5.delex15	Mafa-LILRB1*007:01*delex3.3bpdelex8.delex13									378	90								106	119	65																113	2	2
Mafa-LILRB1*007:01*delex5.CAinex10.delex15	Mafa-LILRB1*007:01*delex3.CAinex8.delex13									68	15								8	18	10																25		1
Mafa-LILRB1*007:01*delex5.3bpinsex10.delex15	Mafa-LILRB1*007:01*delex3.delex13									618	109								162	175	79						1										170	4	1		3
Mafa-LILRB1*007:01*delex5.delex7.delex15	Mafa-LILRB1*007:01*delex3.delex5.3bpdelex8.delex13									30									6	2	2																3
Mafa-LILRB1*007:01*delex5.delex7.3bpinsex10.delex15	Mafa-LILRB1*007:01*delex3.delex5.delex13									53	2								13	4	3																13
Mafa-LILRB1*007:01*delex5.Ginex10.delex15	Mafa-LILRB1*007:01*delex3.Ginex8.delex13									76	22								7	32	8																33	1	1
Mafa-LILRB1*007:01*delex7.delex15	Mafa-LILRB1*007:01*delex5.3bpdelex8.delex13									102	9								45	42	33																28	3	1
Mafa-LILRB1*007:01*delex7.3bpinsex10.delex15	Mafa-LILRB1*007:01*delex5.delex13									172	16								50	75	31																55	2
Mafa-LILRB1*007:01*Ginex10.delex15	Mafa-LILRB1*007:01*Ginex8.delex13									468	609							1	101	320	234			1													330	19	8
Mafa-LILRB1*007:01*3bpinsex10.inin12.delex15	Mafa-LILRB1*007:01*inin10.delex13										2								21	28	7																1
Mafa-LILRB1*007:02*3bpinsex10	Mafa-LILRB1*007:02										5	1									1														1		1
Mafa-LILRB1*007:02*delex15	Mafa-LILRB1*007:02*3bpdelex8.delex13																				1
Mafa-LILRB1*007:02*CAinex10.delex15	Mafa-LILRB1*007:02*CAinex8.delex13																	1			1
Mafa-LILRB1*007:02*delex5.delex15	Mafa-LILRB1*007:02*delex3.3bpdelex8.delex13										2	1									1
Mafa-LILRB1*007:02*delex5.CAinex10.delex15	Mafa-LILRB1*007:02*delex3.CAinex8.delex13
Mafa-LILRB1*007:02*delex5.Ginex10.delex15	Mafa-LILRB1*007:02*delex3.Ginex8.delex13
Mafa-LILRB1*007:02*delex7.delex15	Mafa-LILRB1*007:02*delex5.3bpdelex8.delex13																	1				1
Mafa-LILRB1*007:02*delex7.3bpinsex10.delex15	Mafa-LILRB1*007:02*delex5.delex13							1			1																								1
Mafa-LILRB1*007:02*Ginex10.delex15	Mafa-LILRB1*007:02*Ginex8.delex13																																										1
Mafa-LILRB1*008:01*delex15	Mafa-LILRB1*008:01*3bpdelex8.delex13																												11	61	307	737
Mafa-LILRB1*008:01*CAinex10.delex15	Mafa-LILRB1*008:01*CAinex8.delex13																												1	8	51	184
Mafa-LILRB1*008:01*delex5.delex15	Mafa-LILRB1*008:01*delex3.3bpdelex8.delex13																												1	12	17	14
Mafa-LILRB1*008:01*delex5.3bpinsex10.delex15	Mafa-LILRB1*008:01*delex3.delex13																												3	11	26	16
Mafa-LILRB1*008:01*delex7.delex15	Mafa-LILRB1*008:01*delex5.3bpdelex8.delex13																												1		49
Mafa-LILRB1*008:01*delex7.3bpinsex10.delex15	Mafa-LILRB1*008:01*delex5.delex13																												4		56
Mafa-LILRB1*008:01*Ginex10.delex15	Mafa-LILRB1*008:01*Ginex8.delex13																												2	14	59	210
Mafa-LILRB1*008:02*3bpinsex10	Mafa-LILRB1*008:02									1
Mafa-LILRB1*008:02*3bpinsex10.33bpdelex12	Mafa-LILRB1*008:02*33bpdelex10
Mafa-LILRB1*008:02	Mafa-LILRB1*008:02*3bpdelex8
Mafa-LILRB1*008:02*33bpdelex12	Mafa-LILRB1*008:02*3bpdelex8.33bpdelex10
Mafa-LILRB1*008:02*3bpinex14	Mafa-LILRB1*008:02*3bpdelex8.3bpinex12
Mafa-LILRB1*008:02*3bpinex15	Mafa-LILRB1*008:02*3bpdelex8.3bpinex13
Mafa-LILRB1*008:02*delex15	Mafa-LILRB1*008:02*3bpdelex8.delex13
Mafa-LILRB1*008:02*inin12	Mafa-LILRB1*008:02*3bpdelex8.inin10
Mafa-LILRB1*008:02*3bpinsex10.3bpinex15	Mafa-LILRB1*008:02*3bpinex13
Mafa-LILRB1*008:02*CAinex10	Mafa-LILRB1*008:02*CAinex8
Mafa-LILRB1*008:02*CAinex10.3bpinex15	Mafa-LILRB1*008:02*CAinex8.3bpinex13																												1
Mafa-LILRB1*008:02*3bpinsex10.delex15	Mafa-LILRB1*008:02*delex13
Mafa-LILRB1*008:02*3bpinsex10.delex5	Mafa-LILRB1*008:02*delex3
Mafa-LILRB1*008:02*delex5	Mafa-LILRB1*008:02*delex3.3bpdelex8
Mafa-LILRB1*008:02*delex5.3bpinex15	Mafa-LILRB1*008:02*delex3.3bpdelex8.3bpinex13
Mafa-LILRB1*008:02*delex5.delex15	Mafa-LILRB1*008:02*delex3.3bpdelex8.delex13
Mafa-LILRB1*008:02*delex5.inin12	Mafa-LILRB1*008:02*delex3.3bpdelex8.inin10
Mafa-LILRB1*008:02*delex5.3bpinsex10.3bpinex15	Mafa-LILRB1*008:02*delex3.3bpinex13
Mafa-LILRB1*008:02*delex5.3bpinsex10.delex15	Mafa-LILRB1*008:02*delex3.delex13
Mafa-LILRB1*008:02*delex5.3bpinsex10.inin11.delex15	Mafa-LILRB1*008:02*delex3.inin9.delex13
Mafa-LILRB1*008:02*delex7.3bpinsex10	Mafa-LILRB1*008:02*delex5
Mafa-LILRB1*008:02*delex7	Mafa-LILRB1*008:02*delex5.3bpdelex8
Mafa-LILRB1*008:02*delex7.3bpinex14	Mafa-LILRB1*008:02*delex5.3bpdelex8.3bpinex12
Mafa-LILRB1*008:02*delex7.3bpinex15	Mafa-LILRB1*008:02*delex5.3bpdelex8.3bpinex13
Mafa-LILRB1*008:02*delex7.delex15	Mafa-LILRB1*008:02*delex5.3bpdelex8.delex13
Mafa-LILRB1*008:02*delex7.inin12.3bpinex15	Mafa-LILRB1*008:02*delex5.3bpdelex8.inin10.3bpinex13
Mafa-LILRB1*008:02*delex7.3bpinsex10.3bpinex15	Mafa-LILRB1*008:02*delex5.3bpinex13
Mafa-LILRB1*008:02*delex7.3bpinsex10.delex15	Mafa-LILRB1*008:02*delex5.delex13
Mafa-LILRB1*008:02*Ginex10	Mafa-LILRB1*008:02*Ginex8
Mafa-LILRB1*008:02*Ginex10.3bpinex15	Mafa-LILRB1*008:02*Ginex8.3bpinex13
Mafa-LILRB1*008:02*3bpinsex10.inin12.3bpinex15	Mafa-LILRB1*008:02*inin10.3bpinex13
Mafa-LILRB1*009:01*3bpinsex10	Mafa-LILRB1*009:01											1												5									245	190	677	522	1
Mafa-LILRB1*009:01*delex15	Mafa-LILRB1*009:01*3bpdelex8.delex13																							1									64	69	186	140
Mafa-LILRB1*009:01*CAinex10.delex15	Mafa-LILRB1*009:01*CAinex8.delex13																							2									21	39	99	85
Mafa-LILRB1*009:01*Ginex10.delex15	Mafa-LILRB1*009:01*Ginex8.delex13																							1	1								21	34	106	99	1
[truncated: 53 more columns]

## Sheet: Table S9B_2_Mafa-LILRB1-Pivot_2
\outl0\strokewidth0 \strokec2 Allele_Name	J10006	Ji0508039	Ji342	Ji701	Ji9433	JiT08
Mafa-LILRB1*002:01	1	1			1
Mafa-LILRB1*002:01_Contig_3-DelEx15			5			1156
Mafa-LILRB1*002:03		1	19
Mafa-LILRB1*002:03_Contig_12_DelEx15		1	433			1
Mafa-LILRB1*004:02_Contig_1-DelEx15				6452
Mafa-LILRB1*00504_Contig_103_30BpinsertEx15		1			42
Mafa-LILRB1*00504_Contig_38_DelEx15					267
Mafa-LILRB1*005:02	530				1
Mafa-LILRB1*005:02_Contig_9_DelEx15	1141	1
Mafa-LILRB1*006:02			24
Mafa-LILRB1*006:02-Contig_151-DelEx15			25
Mafa-LILRB1*007:01_Del-Ex15		1357			3
Mafa-LILRB1*00703-Contig_25-DelEx15		1			457
Mafa-LILRB1*00704-Contig_37_DelEx15	281

## Sheet: Table S9C_Mamu-LILRB2_cDNA
Allele_Name	99020	R01053	R03047	R04104	R05025	R05078	R08025	R11009	R12080	R13077	94071	R02008	R02082	R03066	R07055	R11004	R11104	R12107	98018	r03029	R08077	R09155	97062	4064	95007	R09016	9309009Y	4049	R09053	R07037	R01085	R02006	R03078	R11003	R00063	R08051	R08132	R10025	R11015	R11020	R11023	R11044	R12130	R12152	R03015	R14075	4078	4077	9501005Y
Mamu_LILRB2_00801_DelEx9	299	157	514	1224	190	586	448	274	2075	233
Mamu_LILRB2_00801_DelEx9+GCA	58	20	114	181	38	89	77	54	322	51
Mamu_LILRB2_00801_DelEx9_Del3Ex8part	4	1	18	52	7	26	17	15	79	17
Mamu_LILRB2_00801_DelEx9_Ins_AGCex14	16	8	39	55	9	22	16	9	97	10
Mamu_LILRB2_00801_DelEx9+G	12	7	16	66	9	21	18	16	134	3
Mamu_LILRB2_00801_DelEx9-10	13	9	17	64	10	12	28	5	62	18																										1
Mamu_LILRB2_00801_DelEx9_Del3Ex8part-9-10	4	3	2	16	4	3	10	3	14	1
Mamu_LILRB2_00801_DelEx9_Del3Ex8part	5		6	11	1	5	10	2	17	9
Mamu_LILRB2_00801_DelEx9_Ins74BpEx12	1	1	2	13		7	6	1	28	2
Mamu_LILRB2_00803_DelEx9																	1				1																										1133
Mamu_LILRB2_00803_DelEx9+GCA																																															192
Mamu_LILRB2_00803_DelEx9-10																																															167
Mamu_LILRB2_01104_DelEx9		27										178		218	37			90	21									172	195	93	2248	58	90	80				107	103	3308	447	15	1
Mamu_LILRB2_01104_Ex9present												3		3	1													3	4		29	1	3	1				1	1	34	5
Mamu_LILRB2_01104_Ex9present												3		2	3													1	2	1	26		1						1	31	2
Mamu_LILRB2_01104_DelEx9_InsCAG(ex14-15)		9										30		36	9			14	5									25	30	16	311	8	15	15				20	12	513	68	3	3
Mamu_LILRB2_01104_DelEx9-10 (3)		7										36		39	12			5	1									13	42	15	339	10	14	15				11	14	358	70	6
Mamu_LILRB2_01104_DelEx9_InsG(ex14-15)		2										3		1				1										4	3	1	59	2		3				3	3	106	14
Mamu_LILRB2_01104_DelEx5		1												1														1	1	2	21	1	1						2	23	1	1
Mamu_LILRB2_01104_DelEx9-10_InsCAG(ex14-15)		1										8		9	2			3										4	4	3	48	4	4	3				3	3	64	6	2
Mamu_LILRB2_01104_33BpDelex12		1										3		3	1													4	4		40	2	2	3				1	7	34	4
Mamu_LILRB2_01104_DelEx9_InsAG(ex14-15)												5		5	2			2	2									8	4	1	94	4	3	2				3	2	198	30
Mamu_LILRB2_01104_DelEx9_InsC(ex14-15)												3		3																	54		1							75	7
Mamu_LILRB2_01104_Ins75BpEx12												2																			13	1		1				3	4	24	2
Mamu_LILRB2_01104_DelEx9_insAG(ex14-15)														2															1		35			1				2	2	52	6
Mamu_LILRB2_01105_DelEx9	300		472			706				193													373																217	1				579	660	606
Mamu_LILRB2_01105_DelEx9+GCAex14	33		69			107				24													43																32					72	73	99
Mamu_LILRB2_01105_DelEx9-10 (2)	31		34			46				25													34																36					43	60	70
Mamu_LILRB2_01105_DelEx9+GCA	76		126			164				47													96																64					133	142	130
Mamu_LILRB2_01105_DelEx9+GCA+GCAex14	13		13			21				3													15																10					18	18	22			1
Mamu_LILRB2_01105_Ex9present	6		5			10																	10																7					11	5	2
Mamu_LILRB2_01105_DelEx9+CAex14	4		13			24				4													12																2					11	25	21
Mamu_LILRB2_01106_DelEx9											104	229	48	133	54	563	1550	70	21	390	3						1
Mamu_LILRB2_01106_DelEx9+GCAex14											9	39	6	23	3	69	184	7	3	55
Mamu_LILRB2_01106_DelEx9+CAex14											2	5	4	2	2	14	80	2	3	7
Mamu_LILRB2_01106_DelEx9+GCA											23	55	11	27	17	114	351	16	14	112
Mamu_LILRB2_01106_DelEx9-10											14	49	4	19	10	75	207	12	3	42
Mamu_LILRB2_01106_DelEx9-10+GCAex14											1	5		2	3	13	30		2	6
Mamu_LILRB2_01101_DelEx4-5,9-10																											119
Mamu_LILRB2_01101_DelEx4-9																											61
Mamu_LILRB2_01101_DelEx4-5-9																											75
Mamu_LILRB2_01101_DelEx9																											33	37	53
Mamu-LILRB2*01102_DelEx9																												119	100						302	27	154
Mamu_LILRB2_01102_DelEx9-CAGEx10																												457	367						1263	109	713
Mamu_LILRB2_01102_DelEx9-10																												67	99						177	24	82											1
Mamu_LILRB2_01102_DelEx9_Ex14+GCA																												62	48		1				154	22	81
Mamu_LILRB2_01102_DelEx9_Ex14+CA																												14	6						52	1	30
Mamu_LILRB2_01201_DelEx9-Gex8-CAex10													1									1		342	3653	4281				382
Mamu_LILRB2_01201_DelEx9																								98	834	954				79
Mamu_LILRB2_01201_DelEx9_Ex14+CA																								13	156	206				9
Mamu_LILRB2_01201_DelEx9_Ex14+GCA																								41	379	496				47
Mamu_LILRB2_01201_DelEx9_Ex14+C																								3	62	76				2
Mamu_LILRB2_01201_DelEx9-CAex10																								23	234	277				12
Mamu_LILRB2_01201_DelEx9_Ex14+GA																								3	53	69				1
Mamu_LILRB2_01201_DelEx9_Ex14+G																								6	99	102				13
Mamu_LILRB2_01201_DelEx9_Ex14+GCA																								12	93	96				7
Mamu_LILRB2_01201_DelEx9_Ex14+CA																								3	44	39				2
Mamu_LILRB2_01201_DelEx9-10_Ex14+GCA																								3	51	42				11
Mamu_LILRB2_01201_DelEx9+1bpdelEx8																								3	33	44				2
Mamu_LILRB2_01201_DelEx9_33BpDelex12																								8	38	40				4
Mamu_LILRB2_01201_DelEx9-Gex10																								23	204	239				7
Mamu_LILRB2_01201_DelEx9_DelEx4-5																								3	20	24				1
Mamu_LILRB2_01201_DelEx9-10_Ex14+GCA																								28	373	245				65
Mamu_LILRB2_01201_DelEx9-Cex10																									26	39
Mamu_LILRB2_00601_DelEx9_3BpDelEx8																									2														1									3055	111
Mamu_LILRB2_00601_DelEx9-10 (2)							1																																									181	53
Mamu_LILRB2_00601_DelEx9																																																989	43
Mamu_LILRB2_00601_DelEx9_Ex14+GCA																																																102	4
Mamu_LILRB2_00601_DelEx9_3BpDelEx8_Ex14+CA									1																																							101	1
Mamu_LILRB2_00601_DelEx9_3BpDelEx8_Ex14+GCA																																																342	7
Mamu_LILRB2_00602_DelEx9_3BpDelEx8											179																						282	180									3	4					1
Mamu_LILRB2_00602_DelEx9_3BpDelEx8											49																						65	26										2
Mamu_LILRB2_00602_DelEx9-10											28																						45	19										1
Mamu_LILRB2_00602_DelEx9_3BpDelEx8_Ex14+GCA											30																						34	25
Mamu_LILRB2_00701_Ex9partial_2BpDelEx10						1														177		430	280
Mamu_LILRB2_00701_Ex9partial																				120		387	226
Mamu_LILRB2_00701_Ex9partial_1BpDelEx10																				15		84	47
Mamu_LILRB2_00701_Ex9partial_Ex14+GCA																				13		50	35
Mamu_LILRB2_00701_Ex9partial_2BpDelEx10_Ex14+GCA																				17		44	43
Mamu_LILRB2_00701_Ex9partial_2BpDelEx10																				20		79	41
Mamu_LILRB2_00702_DelEx9_3BpDelEx10					165		290	224					85			653						427										244						257				33			538	271
Mamu_LILRB2_00702_DelEx9_1BpDelEx10					5		11	15					3			12						21										13						9				1			28	11
Mamu_LILRB2_00702_Ex9present_2BpDelEx10					1		2	4					1			13						12										3						2							8	5
Mamu_LILRB2_00702_DelEx9					45		56	62					22			139						98										59						64				8			132	86
Mamu_LILRB2_00702_DelEx9_3BpDelEx10_Ex14+GCA					5		19	12					5			25						34										13						11				1			20	18
Mamu_LILRB2_00702_DelEx9_2BpDelEx10					4		12	14					4			35						24										16						14				2			33	10
Mamu_LILRB2_00702_DelEx9_3BpDelEx10_27BpDelEx6/7					2		3	3								13						2										3						1				2			12	8
Mamu_LILRB2_00101_DelEx9																																				183

## Sheet: Table S9D_Mafa-LILRB2_cDNA
Allele_Name	J10016	J11004	J14005	Ji0401953	Ji8211	J18001	Ji09012	Ji1A06	Ji551	J16019	Ji714	J16024	JiR11	JiS01	Ji123	J12015	J16012	Ji452D	JiR10	JiT08	J13012	J11011	J15016	J17034	Ji0406797-1	Ji0406797-2	J17040	Ji0501127	Ji1549	Ji0511047	J15036	Ji0708022	Ji0803004	Ji09002	Ji146D	JiT01	Ji701	Ji9573
Mafa-LILRB2*001:01_30BpinsertEx15	507	154	74			22	185	151			128		302	191	26	6
Mafa-LILRB2*001:01_Contig 1 (2)	303	39	126			8	127	56			82		276	153	21	5
Mafa-LILRB2*001:01_Contig 101_Ex14+GCA	50	18	11			3	24	15			12		39	30	8
Mafa-LILRB2*001:01_Contig 111	30	4	4			1	13	1			5		17	3	2
Mafa-LILRB2*001:01_Contig 127	35	1	7				15	1			5		19	10	2	1
Mafa-LILRB2*001:01_Contig 129_Ex14+G	34	2	5				7				3		19	10		1
Mafa-LILRB2*001:01_Contig 15 (3)	293	57	108			17	99	38			65		317	142	30	9																	1
Mafa-LILRB2*001:01_Contig 190 (2)	86	20	2			1	24	8			4		27	15	2
Mafa-LILRB2*001:01_Contig 22_Ex14+GCA	68	21	38			1	36	9			30		102	28	9	3
Mafa-LILRB2*001:01_Contig 220 (reversed) (3)	169	58	34			6	80	39			45		109	74	9	3
Mafa-LILRB2*001:01_Contig 251	52	11	18			2	35	9			12		69	23	7	2
Mafa-LILRB2*001:01_Contig 26 (4)	296	42	91			18	122	38			75		276	140	28	8
Mafa-LILRB2*001:01_Contig 263_Ex14+G	29	6	7			3	15				7		7	16
Mafa-LILRB2*001:01_Contig 266_Ex14+CA	37	5	1				10	6			3		11	5	1
Mafa-LILRB2*001:01_Contig 278 (2)	23	5	5			1	6	1			3		19	9	2
Mafa-LILRB2*001:01_Contig 302 (2)	55	8	26			4	18	10			16		50	23	5	3
Mafa-LILRB2*001:01_Contig 325_Ex14+GCA	37	6	12			1	16	3			8		41	17	4
Mafa-LILRB2*001:01_Contig 326_Ex14+GA	30	2	3				9						7	10	1
Mafa-LILRB2*001:01_Contig 334	45	13	2			1	11	3			3		10	15	1
Mafa-LILRB2*001:01_Contig 343_Ex14+GCA	82	17	42			3	40	12			30		115	39	7	2
Mafa-LILRB2*001:01_Contig 349 (2)	69	22	7			3	27	5			6		20	15	3
Mafa-LILRB2*001:01_Contig 351 (reversed) (2)	31	8	1			1	14	4			6		9	13	2	1
Mafa-LILRB2*001:01_Contig 363_DelEx4-5	12	2	5				9	1	3		5		11	6	3	2
Mafa-LILRB2*001:01_Contig 373_Ex14+G	24	2	4			1	9				7		25	7	3
Mafa-LILRB2*001:01_Contig 386_Ex14+CA	28	4	1				12				3		6	3	1
Mafa-LILRB2*001:01_Contig 393	30	2	4			3	12	1			4		14	6	2	1
Mafa-LILRB2*001:01_Contig 401_Ex14+G	19	7	2			1	9	1			1		6	3
Mafa-LILRB2*001:01_Contig 42	149	51	35			4	67	30			54		89	67	11	2
Mafa-LILRB2*001:01_Contig 43 (2)	281	52	110			15	142	57			81		293	138	32	5
Mafa-LILRB2*001:01_Contig 433_InsCAGex13-14	11	1	4				7	3			2		13	6
Mafa-LILRB2*001:01_Contig 454	23	2	2				7	4			5		21	3	1
Mafa-LILRB2*001:01_Contig 461	4	2	3			1	5	2					36	5
Mafa-LILRB2*001:01_Contig 470 (reversed)	19	2	5					2			4		3	4		1
Mafa-LILRB2*001:01_Contig 477_Ex14+CA	37	2	8			1	11	4			4		26	16	2
Mafa-LILRB2*001:01_Contig 485 (reversed) (2)	176	58	38			3	63	47			38	1	115	57	11	6											1
Mafa-LILRB2*001:01_Contig 512 (2)	43	11	20			1	30	15			20		52	25	6	1
Mafa-LILRB2*001:01_Contig 57 (2)	55	6	18			4	20	13			14		56	24	9
Mafa-LILRB2*001:01_Contig 64 (reversed)	294	48	97			16	127	37			82		291	121	20	4
Mafa-LILRB2*001:01_Contig 71_Ex14+GCA	83	25	20			4	39	20			21		50	33	6	1
Mafa-LILRB2*001:01_Contig 83	40	8	3			1	12	4			6		13	7		1
Mafa-LILRB2*001:01_Contig 84 (3)	202	56	27			8	68	51			48		110	72	4	4											1
Mafa-LILRB2*001:01_Contig 90_Ex14+CA	47	2	5			1	16	2			12		17	19	1	1
Mafa-LILRB2*00201_Contig 12 (11)																											998			35	257	372
Mafa-LILRB2*00201_Contig 131 (reversed) (6)																											238			17	69	120
Mafa-LILRB2*00201_Contig 202_Ex14+GCA																											93			3	30	32
Mafa-LILRB2*00201_Contig 346																											27			3	31	13
Mafa-LILRB2*00201_Contig 40_Ex14+GCA																											359			19	119	128
Mafa-LILRB2*00201_Contig 432																											50			1	8	11
Mafa-LILRB2*00201_Contig 507																											62				13	9
Mafa-LILRB2*00301_Ex14+GCA																							65	134	81	26		29	11	4
Mafa-LILRB2*00301_Contig 130																							84	108	46	8		7	5	7
Mafa-LILRB2*00301_Contig 134																							31	100	105	12		58	25	2
Mafa-LILRB2*00301_Ex14+CA																							33	53	18	2		2	3
Mafa-LILRB2*00301_Contig 199																							55	98	38	6		6	4	2
Mafa-LILRB2*00301_Contig 2_DelEx9						1																	562	1015	633	194		306	56	54
Mafa-LILRB2*00301_Ex14+GCA																							16	27	25	3		9	2	3
Mafa-LILRB2*00301_Ex14+GCA																							17	50	43	15		20	10	2
Mafa-LILRB2*00301_Ex14+G																							30	57	19	1		5	1	1
Mafa-LILRB2*00301_Contig 36																							39	105	74	20		55	23	2
Mafa-LILRB2*00301_Ex14+G																							30	28	7	2		2	1	2
Mafa-LILRB2*00301_Ex14+CA																							23	47	12	4		7	3	5
Mafa-LILRB2*00301_Contig 400_DelEx9																							108	210	171	40		29	16	7
Mafa-LILRB2*00301_Ex14+GCA																							11	31	24	8		13	5	2
Mafa-LILRB2*00301_Ex14+GA																							20	37	7	2		2	2	1
Mafa-LILRB2*00301_33BpDelEx12																							16	41	40	7		13	4	2
Mafa-LILRB2*00301_Contig 459_DelEx9																							531	987	614	151		274	72	42
Mafa-LILRB2*00301_Ex14+GCA																							50	138	98	24		44	8	5
Mafa-LILRB2*00301_Ex14+GCA																							13	32	25	6		5	3	2
Mafa-LILRB2*00301_Contig 502 (reversed)																							16	30	16	3		4	3	1
Mafa-LILRB2*00301_Contig 503 (reversed)																							9	30	11	4		3	10
Mafa-LILRB2*00301_Contig 58 (reversed) (9)																							95	226	178	48		65	45	1
Mafa-LILRB2*00301_Contig 60 (reversed) (4)																							31	129	89	19		51	22	4
Mafa-LILRB2*00301_Contig 73_DelEx9																							99	216	158	36		41	12	14
Mafa-LILRB2*00308																					114
Mafa-LILRB2*00308_Contig 203																					144
Mafa-LILRB2*00308_Ex14+GCA																					79
Mafa-LILRB2*00308_Contig 292																					76
Mafa-LILRB2*00308_Contig 38 (reversed) (6)																					641	1
Mafa-LILRB2*00501_Contig 100_DelEx9			238	727	676
Mafa-LILRB2*00501_DelEx9_Ex14+GCA			47	96	89
Mafa-LILRB2*00501_DelEx9_Ex14+GCA			4	46	43
Mafa-LILRB2*00501_DelEx9_Ex14+CA			12	68	49
Mafa-LILRB2*00501_DelEx9_Ex14+GCA			25	54	51
Mafa-LILRB2*00501_Contig 345_DelEx9			7	31	30
Mafa-LILRB2*00501_DelEx9_Ex14+G			10	37	29
Mafa-LILRB2*00501_DelEx9			7	43	30
Mafa-LILRB2*00501_Contig 473			18	57	53
Mafa-LILRB2*00501_Contig 486			28	52	56
Mafa-LILRB2*00501_Contig 494_DelEx9			9	37	23
Mafa-LILRB2*00501_DelEx9_Ex14+GCA			41	132	102
Mafa-LILRB2*00501_Contig 7_DelEx9			212	768	671
Mafa-LILRB2*00501_Contig 77_DelEx9			46	177	162
Mafa-LILRB2*00501_Contig 85_DelEx9			55	170	134
Mafa-LILRB2*00705_Contig 175																																			174
Mafa-LILRB2*00705_Contig 447																																			58
Mafa-LILRB2*00901_DelEx9_Ex14+GCA															10	1	42	52	71	4
Mafa-LILRB2*00901_Contig 149_DelEx9															6	2	27	68	64	8
Mafa-LILRB2*00901_Contig 166_DelEx9															4		37	50	52	12
Mafa-LILRB2*00901_Contig 3_DelEx9															200	80	874	898	1517	161
Mafa-LILRB2*00901_Contig 35_DelEx9															51	10	154	195	271	26		1
Mafa-LILRB2*001:04_Contig 10 (reversed) (7)											84	739
Mafa-LILRB2*001:04_Contig 110 (reversed) (2)											20	188
Mafa-LILRB2*001:04_Contig 124 (reversed) (6)											108	486
Mafa-LILRB2*001:04_Contig 163 (4)											77	357
Mafa-LILRB2*001:04_Contig 185											94	688
Mafa-LILRB2*001:04_Contig 229 (reversed)											13	89
Mafa-LILRB2*001:04_Contig 255 (reversed)											9	91
Mafa-LILRB2*001:04_Contig 315_Ex14+GCA											7	59
Mafa-LILRB2*001:04_Contig 316											3	64
Mafa-LILRB2*001:04_Contig 358											2	68
Mafa-LILRB2*001:04_Contig 422											17	41
Mafa-LILRB2*001:04_Contig 442_153BpDelEx4/5Part											5	32
Mafa-LILRB2*001:03_Contig 140 (reversed) (2)									119	8
Mafa-LILRB2*001:03_Contig 154									69	4
Mafa-LILRB2*001:03_Contig 291		1							90	5
Mafa-LILRB2*001:03_Contig 408 (reversed)									43	2
Mafa-LILRB2*001:03_Contig 417 (reversed) (2)									77	6
Mafa-LILRB2*001:03_Contig 78									139	5
Mafa-LILRB2*00804_Contig 11 (7)_DelEx9					147												172																899
Mafa-LILRB2*00804_Contig 404_Ex14+GCA					14												8																37
Mafa-LILRB2*00804_Contig 97 (2)_DelEx9					22												35																128
Mafa-LILRB2*00801_Contig 224 (3)				142
Mafa-LILRB2*00802_Contig 407_DelEx9 (reversed)																						36														13
Mafa-LILRB2*00802_Contig 88_DelEx9 (3)									1													137												15		65
Mafa-LILRB2*00703_Contig 221_Ex14+GCA																			3		4	22														33	7
Mafa-LILRB2*00703_Contig 25 (8)																			9		34	99														263	35
Mafa-LILRB2*00703_Contig 412_33BpDelEx12																			1			7														9	2
Mafa-LILRB2*00803_Contig 235_DelEx9 (2)							2						4																								92
Mafa-LILRB2*New2_Contig 112_DelEx7																								1
Mafa-LILRB2*New2_Contig 471
Mafa-LILRB2*00202_Contig 308_DelEx9 (3)																									49	98	92
Mafa-LILRB2*00202_Contig 32_DelEx9 (reversed) (8)																									197	371	381
Mafa-LILRB2*00202_Contig 379_Ex14+GCA																									25	40	44
Mafa-LILRB2*00202_Contig 81_Ex14+GCA																									76	146	143
Mafa-LILRB2*00204_Contig 268 (reversed) (4)																															84		85
Mafa-LILRB2*00204_Contig 354_Ex14+GCA																															41		32
Mafa-LILRB2*00204_Contig 55 (8)																															397		328
Mafa-LILRB2*00204_Contig 82_Ex14+GCA																															125		121
Mafa-LILRB2*00402_Contig 152 (5)																																448
Mafa-LILRB2*00402_Contig 24 (8)																																1031
Mafa-LILRB2*00402_Contig 341_Ex14+GCA																																119
Mafa-LILRB2*00401_Contig 304										116
Mafa-LILRB2*00401_Contig 452 (reversed)										48
Mafa-LILRB2*00404_Contig 491																																						70
Mafa-LILRB2*01001_Contig 212_Ex14+GCA								133
Mafa-LILRB2*01001_Contig 283 (2)								108
Mafa-LILRB2*01001_Contig 63 (4)								463
