# Supplementary material for: LILRB1 and LILRB2 genomics and transcriptomics in macaque and baboon species: polymorphism, diversification, and extensive alternative splicing
Source: Front Immunol. 2026 Jan 9;16:1706720. doi: 10.3389/fimmu.2025.1706720 (PMC12827074; doi:10.3389/fimmu.2025.1706720)
Supplement: Supplementary Table 10 — Overview of alternative splicing events observed in the LILRB1 (A) and LILRB2 (B) transcriptomes of human (Hosa), rhesus macaque (Mamu), long-tailed macaque (Mafa), and Hamadryas baboon (Paha). Only splicing events detected in at least two individuals/animals and across two or more species are considered. The numbers indicate the distinct LILRB1 and LILRB2 alleles in which each alternative splicing event was identified. Different types of alternative splicing events within an array are separated by a period. Within each array, “bp” denotes base pair, “del” deletion, “ins” insertion, “ex” exon, and “in” intron. The mechanism of each splicing event is indicated in brackets. Alternative splicing events shown in Figure 8 are indicated in bold. [file Table10.xlsx]

## Sheet: Suppl Table 10
A	# of alleles					B	# of alleles
Alternative splicing event LILRB1	Hosa	Mamu	Mafa	Paha		Alternative splicing event LILRB2	Mamu	Mafa	Paha
33bp_del_ex12 (3'ss).del_ex15 (exon skipping)		3	7	2		3bp_ins_ex10 (3'ss)	2	6	5
3bp_ins_ex14 (3'ss).del_ex15 (exon skipping)		7	6			3bp_ins_ex10 (3'ss).3bp_ins_ex15 (3'ss)	1	1
3bp_ins_ex15 (3'ss)	4	3	15			3bp_ins_ex15 (3'ss)	1	3
3bp_ins_ex15 (3'ss).in_in15 (intron retention)		1	2			74bp_del_ex8.del (3'ss)_ex9 (exon skipping)	2		3
3bp_ins_ex10 (3'ss)	5	6	18	2		CA_ins_ex10 (3'ss)	1	3	1
3bp_ins_ex10 (3'ss).33bp_del_ex12 (3'ss).del_ex15 (exon skipping)		5	8	4		del_ex9 (exon skipping)	12	17	7
3bp_ins_ex10 (3'ss).3bp_ins_ex14 (3'ss).del_ex15 (exon skipping)		9	6			del_ex9 (exon skipping).1bp_del_ex14 (3'ss).3bp_ins_ex15 (3'ss)	6	2
3bp_ins_ex10 (3'ss).3bp_ins_ex15 (3'ss)	4	3	12			del_ex9 (exon skipping).33bp_del_ex12 (3'ss)	1	1	4
3bp_ins_ex10 (3'ss).3bp_ins_ex15 (3'ss).ins_in15 (intron retention)		2	2			del_ex9 (exon skipping).3bp_ins_ex15 (3'ss)	7	11	3
3bp_ins_ex10 (3'ss).AG_ins_ex14 (3'ss).del_ex15 (exon skipping)		8	1			del_ex9 (exon skipping).3bp_ins_ex10 (3'ss)	10	14	7
3bp_ins_ex10 (3'ss).AG_ins_ex15 (3'ss)	1		2			del_ex9 (exon skipping).3bp_ins_ex10 (3'ss).3bp_ins_ex15 (3'ss)	2	6	2
3bp_ins_ex10 (3'ss).C_ins_ex14 (3'ss).del_ex15 (exon skipping)		7	2			del_ex9 (exon skipping).AG_ins_ex15 (3'ss)	2	2
3bp_ins_ex10 (3'ss).C_ins_ex15 (3'ss)	3	2	1			del_ex9 (exon skipping).CA_ins_ex10 (3'ss)	2	7	1
3bp_ins_ex10 (3'ss).del_ex13.del_ex14.del_ex15 (exons skipping)		1	1			del_ex9 (exon skipping).C_ins_ex15 (3'ss)	2	2
3bp_ins_ex10 (3'ss).del_ex15 (exon skipping)		8	15	2		del_ex9.del_ex10 (exons skipping)	10	2	4
3bp_ins_ex10 (3'ss).G_ins_ex15 (3'ss)	3		2			del_ex9.del_ex10 (exons skipping).3bp_ins_ex15 (3'ss)	2		1
3bp_ins_ex10 (3'ss).ins_in12 (intron retention).del_ex15 (exon skipping)		2	2	2		del_ex9 (exon skipping).G_ins_ex15 (3'ss)	2	3
3bp_ins_ex10 (3'ss).ins_in15 (intron retention)		7	4			del_ex9 (exon skipping).G_ins_ex10 (3'ss)	3	7	3
AG_ins_ex14 (3'ss).del_ex15 (exon skipping)		2	1			del_ex10 (exon skipping)	1	1
AG_ins_ex15 (3'ss)	1		1			G_ins_ex10 (3'ss)	1	5	1
AG_ins_ex10 (3'ss).del_ex15 (exon skipping)		9	8	1		Total # of events	20	18	13
CA_ins_ex10 (3'ss)	4	3	10
CA_ins_ex10 (3'ss).3bp_ins_ex15 (3'ss)	4	3	8
CA_ins_ex10 (3'ss).del_ex15 (exon skipping)		20	18	3
C_ins_ex15 (3'ss)	1		1
C_ins_ex10 (3'ss).del_ex15 (exon skipping)		6	6
del_ex13.del_ex14.del_ex15 (exons skipping)			1	1
del_ex15 (exon skipping)		15	18	4
del_ex5 (exon skipping)		1	1
del_ex3 (exon skipping).3bp_in_ex10 (3'ss).3bp_ins_ex15 (3'ss)		1	1
del_ex5 (exon skipping).3bp_ins_ex10 (3'ss).del_ex15 (exon skipping)		2	3
del_ex5.del_ex15 (exons skipping)		1	3
del_ex5.del_ex7 (exons skipping).3bp_ins_ex10 (3'ss).del_ex15 (exon skipping)		3	1
del_ex5.del_ex7.del_ex15 (exons skipping)		3	1
del_ex5 (exon skipping).G_ins_ex10 (3'ss).del_ex15 (exon skipping)		1	2
del_ex7 (exon skipping)		1	1
del_ex7 (exon skipping).3bp_del_ex10 (3'ss).del_ex15 (exon skipping)		1	1
del_ex7 (exon skipping).3bp_ins_ex10 (3'ss).del_ex15 (exon skipping)		4	4
del_ex7.del_ex15 (exons skipping)		3	3	2
del_ex9 (exon skipping)	1	1	1
del_ex9 (exon skipping).3bp_ins_ex15 (3'ss)	1	1	1
del_ex10.del_ex15 (exons skipping)		6	1
G_ins_ex15 (3'ss)	2		1
G_ins_ex10 (3'ss)	4	5	11
G_ins_ex10 (3'ss).3bp_ins_ex15 (3'ss)	4	3	10
G_ins_ex10 (3'ss).del_ex15 (exon skipping)		14	18	3
ins_in10 (intron retention).del_ex15 (exon skipping)		1	1	2
ins_in15 (intron retention)		1	2
Total # of events	15	42	48	12
